# Supplementary material for: Persistence and continuous evolution of the human respiratory syncytial virus in northern Taiwan for two decades
Source: Sci Rep. 2019 Mar 18;9:4704. doi: 10.1038/s41598-019-41332-9 (PMC6423049; doi:10.1038/s41598-019-41332-9)
Supplement: Supplementary file 1 — Dataset 1 [file 41598_2019_41332_MOESM1_ESM.zip]

Archive with 2 entries (2 files):
- GA overlapping alignment.fas
- GB overlapping alignment.fas
