# Supplementary material for: Persistence and continuous evolution of the human respiratory syncytial virus in northern Taiwan for two decades
Source: Sci Rep. 2019 Mar 18;9:4704. doi: 10.1038/s41598-019-41332-9 (PMC6423049; doi:10.1038/s41598-019-41332-9)
Supplement: Supplementary file 1 — Dataset 1 [file 41598_2019_41332_MOESM1_ESM.zip › GA overlapping alignment.fas]

>KF826849-G-A-USA-2010
AGCTTCTCCAATCTGTCCGGAACTACATCACAATCCACCACCATACTAGCTTCAACAACACCAAGTGCTGAGTCAACCCCACAATCCACAACAGTCAAGATCAAAAACACAACAACAACCCAAATATTACCTAGCAAACTCACCACAAAACAACGCCAAAATAAACCACAAAACAAACCCAACAATGATTTTCACTTTGAAGTGTTCAATTTTGTACCCTGCAGCATATGCAGCAACAATCCAACCTGCTGGGCCATCTGCAAGAGAATACCAAACAAAAAACCTGGAAAGAAAACCACCACCAAGCCCACAAAAAAACCAACCCTCAAGACAACCAAAAAAGATCCCAAACCTCAAACCACAAAACCAAAGGAAGTACTCACCACCAAGCCTACAGAAAAGCCAACCATCAACACCACCAAAACAAACATCAGAACTACACTGCTCACCTCCAACACCACAGGAAATCCAGAACACACAAGTCAAGAGGAAACCCTCCACTCAACCACCTCCGAAGGCTATCTAAGCCCATCACAAGTCTATACAACATCCG------------------------------------------------------------------------AGTACCTATCACAATCTCCATCTTCATCCAACACAACAAAA
>R99-21-GA-TWN-2010
AGCTTCTCCAATCTGTCCGGAACTACATCACAATCCACCACCATACTAGCTTCAACAACACCAAGTGCTGAGTCAACCTCACAATCCACAATAGTCAAGATCAAAAACACAACAACAACCCAAATATTACCTAGCAAACCCACCACAAAACAACGCCAAAATAAACCACAAAACAAACCCAACAATGATTTTCACTTTGAAGTGTTCAATTTTGTACCCTGCAGCATATGCAGCAACAATCCAACCTGCTGGGCCATCTGCAAGAGAATACCAAACAAAAAACCTGGAAAGAAAACCACCACCAAGCCCACAAAAAAACCAACCCTCAAGACAACCAAAAAAGATCCCAAACCTCAAACCACAAAACCAAAGGAAGTACTCACCACCAAGCCTACAGAAAAGCCAACCATCGACACCACCAAAACAAACATCAGAACTACACTGCTCACCTCCAACACCACAGGAAATCCAGAACACACAAGTCAAGAGGAAACCCTCCACTCAACCACCTCCGAAGGCTATCTAAGCCCATCACAAGTCTATACAACATCCG------------------------------------------------------------------------AGTACCTATCACAATCTCCATCTTCATCCAACACAACAAAA
>R99-30-GA-TWN-2010
AGCTTCTCCAATCTGTCCGGAACTACATCACAATCCACCACCATACTAGCTTCAACAACACCAAGTGCTGAGTCAACCTCACAATCCACAATAGTCAAGATCAAAAACACAACAACAACCCAAATATTACCTAGCAAACCCACCACAAAACAACGCCAAAATAAACCACAAAACAAACCCAACAATGATTTTCACTTTGAAGTGTTCAATTTTGTACCCTGCAGCATATGCAGCAACAATCCAACCTGCTGGGCCATCTGCAAGAGAATACCAAACAAAAAACCTGGAAAGAAAACCACCACCAAGCCCACAAAAAAACCAACCCTCAAGACAACCAAAAAAGATCCCAAACCTCAAACCACAAAACCAAAGGAAGTACTCACCACCAAGCCTACAGAAAAGCCAACCATCGACACCACCAAAACAAACATCAGAACTACAATGCTCACCTCCAACACCACAGGAAATCCAGAACACACAAGTCAAGAGGAAACCCTCCACTCAACCACCTCCGAAGGCTATCTAAGCCCATCACAAGTCTATACAACATCCG------------------------------------------------------------------------AGTACCTATCACAATCTCCATCTTCATCCAATACAACAAAA
>R99-52-GA-TWN-2010
AGCTTCTCCAATCTGTCCGGAACTACATCACAATCCACCACCATACTAGCTTCAACAACACCAAGTGCTGAGTCAACCTCACAATCTACAATAGTCAAGATCAAAAACACAACAACAACCCAAATATTACCTAGCAAACCCACCACAAAACAACGCCAAAATAAACCACAAAACAAACCCAACAATGATTTTCACTTTGAAGTGTTCAATTTTGTACCCTGCAGCATATGCAGCAACAATCCAACCTGCTGGGCCATCTGCAAGAGAATACCAAACAAAAAACCTGGAAAGAAAACCACCACCAAGCCCACAAAAAAACCAACCCTCAAGACAACCAAAAAAGATCCCAAACCTCAAACCACAAAACCAAAGGAAGTACTCACCACCAAGCCTACAGAAAAGCCAACCATCGACACCACCAAAACAAACATCAGAACTACAATGCTCACCTCCAACACCACAGGAAATCCAGAACACACAAGTCAAGAGGAAACCCTCCACTCAACCACCTCCGAAGGCTATCTAAGCCCATCACAAGTCTATACAACATCCG------------------------------------------------------------------------AGTACCTATCACAATCTCCATCTTCATCCAATACAACAAAA
>R99-57-GA-TWN-2010
AGCTTCTCCAATCTGTCCGGAACTACATCACAATCCACCACCATACTAGCTTCAACAACACCAAGTGCTGAGTCAACCTCACAATCCACAATAGTCAAGATCAAAAACACAACAACAACCCAAATATTACCTAGCAAACCCACCACAAAACAACGCCAAAATAAACCACAAAACAAACCCAACAATGATTTTCACTTTGAAGTGTTCAATTTTGTACCCTGCAGCATATGCAGCAACAATCCAACCTGCTGGGCCATCTGCAAGAGAATACCAAACAAAAAACCTGGAAAGAAAACCACCACCAAGCCCACAAAAAAACCAACCCTCAAGACAACCAAAAAAGATCCCAAACCTCAAACCACAAAACCAAAGGAAGTACTCACCACCAAGCCTACAGAAAAGCCAACCATCGACACCACCAAAACAAACATCAGAACTACAATGCTCACCTCCAACACCACAGGAAATCCAGAACACACAAGTCAAGAGGAAACCCTCCACTCAACCACCTCCGAAGGCTATCCAAGCCCATCACAAGTCTATACAACATCCG------------------------------------------------------------------------AGTACCTATCACAATCTCCATCTTCATCCAATACAACAAAA
>R99-80-GA-TWN-2010
AGCTTCTCCAATCTGTCCGGAACTACATCACAATCCACCACCATACTAGCTTCAACAACACCAAGTGCTGAATCAACCTCACAATCCACAATAGTCAAGATCAAAAACACAACAACAACCCAAATATTACCTAGCAAACCCACCACAAAACAACGCCAAAATAAACCACAAAACAAACCCAACAATGATTTTCACTTTGAAGTGTTCAATTTTGTACCCTGCAGCATATGCAGCAACAATCCAACCTGCTGGGCCATCTGCAAGAGAATACCAAACAAAAAACCTGGAAAGAAAACCACCACCAAGCCCACAAAAAAACCAACCCTCAAGACAACCAAAAAAGATCCCAAACCTCAAACCACAAAACCAAAGGAAGTACTCACCACCAAGCCTACAGAAAAGCCAACCATCGACACCACCAAAACAAACATCAGAACTACACTGCTCACCTCCAACACCACAGGAAATCCAGAACACACAAGTCAAGAGGAAACCCTCCACTCAACCACCTCCGAAGGCTATCTAAGCCCATCACAAGTCTATACAACATCCG------------------------------------------------------------------------AGTACCTATCACAATCTCCATCTTCATCCAACACAACAAAA
>KC731483-G-A-India-2011
AGCTTCTCCAATCTGTCTGGAACTACATCACAATCCACCACCATACTAGCTTCAACAACAACAAGTGCTGAGTCAACCCCACAATCCACAACAGCCAAGATCAAAAACACAACAACAACCCAAATATTACCTAGCAAACCCACCACAAAACAACGCCAAAATAAGCCACAAAACAAACCCAACAATGATTTTCACTTTGAAGTGTTCAATTTTGTACCCTGCAGCATATGCAGCAACAATCCAACCTGCTGGGCCATCTGCAAGAGAATACCAAACAAAAAACCTGGAAAGAAAACCACCACCAAGCCCACAAAAAAACCAACCCTCAAGACAACCAAAAAAGATCCCAAACCCCAAACCACAAAACCAAAGGAAGTACTCACCACCAAGCCTACAGAAAAGCCAACCATCGACACCACCAAAACAAACATCAGAACTACACTGCTCACTTCCAACACCACAGGAAATCCAGAACACACAAGTCAAGAGGAAACCCTCCACTCAACCACCTCCGAAGGCTATCTAAGCCCATCACAAGTCTATACAACATCCG------------------------------------------------------------------------AGTACCTATCACAATCTCCATCTTCATCCAACACAACAAAA
>KC978856-G-A-China-2011
AGCTTCTCCAATCTGTCCGGAACTACATCACAATCCACCACCATACTAGCTTCAACAACACCAAGTGCTGAGTCAACCCCACAATCCACAACAGTCAAGATCAAAAACACAACAACAACCCAAATATTACCCAGCAAACCCACCACAAAACAACGCCAAAACAAACCACAAAACAAACCCAACAATGATTTTCACTTTGAAGTGTTCAATTTTGTACCCTGCAGCATATGCAGCAACAATCCAACCTGCTGGGCCATCTGCAAGAGAATACCAAACAAAAAACCTGGAAAGAAAACCACCACCAAGCCCACAAAAAAACCAACCCTCAAGACAACCAAAAAAGATCCCAAACCTCAAACCACAAAACCAAAGGAAGTACTCACCACCAAGCCCACAGAAAAGCCAACCATCAACACCACCAAAACAAACATCAGAACTACACTGCTCACCTCCAACACCACAGGAAATCCAGAACACACAAGTCAAGAGGAAACCCTCCACTCAACCACCTCCGAAGGCTATCTAAGCCCATCACAAGTCTATACAACATCCG------------------------------------------------------------------------AGTACCTATCACAATCTCCATCTTCATCCAACACAACAAAA
>KX765894-G-A-New_Zealand-2011
AGCTTCTCCAATCTGTCCGGAACTACATCACAATCCACCACCATACTAGCTTCAATAACACCAAGTGCTGAGTCAACCCCACAATCCACAACAGTCAAGATCAAAAACACAACAACAACCCAAATATTACCCAGCAAACCCACCACAAAACAACGCCAAAATAAACCACAAAACAAACCCAACAATGATTTTCACTTTGAAGTGTTCAATTTTGTACCCTGCAGCATATGCAGCAACAATCCAACCTGCTGGGCCATCTGCAAGAGAATACCAAACAAAAAACCTGGAAAGAAAACCACCACCAAGCCCACAAAAAAACCAACCCTCAAGACAACCAAAAAAGATCCCAAACCTCAAACCACAAAATCAAAGGAAGTACTCACCACCAAGCCTACAGAAAAGCCAACCATCAACACCACCAAAACAAACATCAGAACTACACTGCTCACTTCCAACACCACAGGAAATCCAGAACACACAAGTCAAGAGGAAACCCTCCACTCAACCACCTCCGAAGGCTATCTAAGCCCATCACAAGTCTATACAACATCCGGTCAAGAGGAAACCCTCCACTCAACCACCTCCGAAGGCTATCTAAGCCCATCACAAGTCTATACAACATCCGAGTACCTATCACAATCTCCATCTTCATCCAACACAACAAAA
>KX765960-G-A-New_Zealand-2011
AGCTTCTCCAATCTGTCCGGAACTACATCACAATCCACCACCATACTAGCTTCAATAACACCAAGTGCTGAGTCAACCCCACAATCCACAACAGTCAAGATCAAAAACACAACAACTACCCAAATATTACCTAGCAAACCCACCACAAAACAACGCCAAAATAAACCACAAAACAAACCCAACAATGATTTTCACTTTGAAGTGTTCAATTTTGTACCCTGCAGCATATGCAGCAACAATCCAACCTGCTGGGCCATCTGCAAGAGAATACCAAACAAAAAACCTGGAAAGAAAACCACCACCAAGCCCACAAAAAAACCAACCCTCAAGACAACCAAAAAAGATCCCAAACCTCAAACCACAAAACCAAAGGAAGTACTCACCACCAAGCCTACAGAAAAGCCAACCATCAACACCACCAAAACAAACATCAGAACTACATTGCTCACCTCCAACACCACAGGAAATCCAGAATACACAAGTCAAGAGGAAACCCTCCATTCAACCACCTCCGAAGGCTATCTAAGCCCATCACAAGTCTATACAACATCCGGTCAAGAGGAAACCCTCCATTCAACCACCTCCGAAGGCTATCTAAGCCCATCACAAGTCTATACAACATCCGAGTACCTATCACAATCTCCATCTTCATCCAACACAACAAAA
>R100-10-GA-TWN-2011
AGCTTCTTCAATCTGTCCGGAACTACATCACAATCCACCACCATACTAGCTTCAACAACACCAAGTGCTGAGTCAACCTCACAATCCACAATAGTCAAGATCAAAAACACAACAACAACCCAAATATTACCTAGCAAACCCACCACAAAACAACGCCAAAATAAACCACAAAACAAACCCAACAATGATTTTCACTTTGAAGTGTTCAATTTTGTACCCTGCAGCATATGCAGCAACAATCCAACCTGCTGGGCCATCTGCAAGAGAATACCAAACAAAAAACCTGGAAAGAAAACCACCACCAAGCCCACAAAAAAACCAACCCTCAAGACAACCAAAAAAGATCCCAAACCTCAAACCACAAAACCAAAGGAAGTACTCACCACCAAGCCTACAGAAAAGCCAACCATCGACACCACCAAAACAAACATCAGAACTACAATGCTCACCTCCAACACCACAGGAAATCCAGAACACACAAGTCAAGAGGAAACCCTCCACTCAACCACCTCCGAAGGCTATCCAAGCCCATCACAAGTCTATACAACATCCG------------------------------------------------------------------------AGTACCTATCACAATCTCCATCTTCATCCAATACAACAAAA
>R100-25-GA-TWN-2011
AGCTTCTCCAATCTGTCCGGAACCACATCACAATCCACCACCATACTAGCTTCAACAACACCAAGTGCTGAGTCAACCTCACAATCCACAATAGTCAAGATCAAAAACACAACAACAACCCAAATATTACCCAGCAAACCCACCACAAAACAACGCCAAAATAAACCACAAAACAAACCCAACAATGATTTTCACTTTGAAGTGTTCAATTTTGTACCCTGCAGCATATGCAGCAACAATCCAACCTGCTGGGCCATCTGCAAGAGAATACCAAACAAAAAACCTGGAAAGAAAACCACCACCAAGCCCACAAAAAAACCAACCCTCAAGACAACCAAAAAAGATCCCAAACCTCAAACCACAAAACCAAAGGAAGTACTCACCACCAAGCCTACAGAAAAGCCAACCATCGACACCACCAAAACAAACATCAGAACTACAATGCTCACCTCCAACACCACAGGAAATCCAGAACACACAAGTCAAGAGGAAACCCTCCACTCAACCACCTCCGAAGGCTATCTAAGCCCATCACAAGTCTATACAACATCCG------------------------------------------------------------------------AGTACCTATCACAATCTCCATCTTCATCCAATACAACAAAA
>R100-35-GA-TWN-2011
AGCTTCTCCAATCTGTCCGGAACTACATCACAATCCACCACCATACTAGCTTCAACAACACCAAGTGCTGAGTCAACCTCACAATCCACAATAGTCAAGATCAAAAACACAACAACAACCCAAATATTACCTAGCAAACCCACCACAAAACAACGCCAAAATAAACCACAAAACAAACCCAACAATGATTTTCACTTTGAAGTGTTCAATTTTGTACCCTGCAGCATATGCAGCAACAATCCAACCTGCTGGGCCATCTGCAAGAGAATACCAAACAAAAAACCTGGAAAGAAAACCACCACCAAGCCCACAAAAAAACCAACCCTCAAGACAACCAAAAAAGATCCCAAACCTCAAACCACAAAACCAAAGGAAGTACTCACCACCAAGCCTACAGAAAAGCCAACCATCGACACCACCAAAACAAACATCAGAACTACAATGCTCACCTCCAACACCACAGGAAATCCAGAACACACAAGTCAAGAGGAAACCCTCCACTCAACCACCTCCGAAGGCTATCTAAGCCCATCACAAGTCTATACAACATCCG------------------------------------------------------------------------AGTACCTATCACAATCTCCATCTTCATCCAATACAACAAGA
>R100-41-GA-TWN-2011
AGCTTCTCCAATCTGTCCGGAACTACATCACAATCCACCACCATACTAGCTTCAACAACACCAAGTGCTGAGTCAACCTCACAATCCACAATAGTCAAGATCAAAAACACAACAACAACCCAAATATTACCTAGCAAACCCACCACAAAACAACGCCAAAATAAACCACAAAACAAACCCAACAATGATTTTCACTTTGAAGTGTTCAATTTTGTACCCTGCAGCATATGCAGCAACAATCCAACCTGCTGGGCCATCTGCAAGAGAATACCAAACAAAAAACCTGGAAAGAAAACCACCACCAAGCCCACAAAAAAACCAACCCTCAAGACAACCAAAAAAGATCCCAAACCTCAAACCACAAAACCAAAGGAAGTACTCACCACCAAGCCTACAGAAAAGCCAACCATCGACACCACCAAAACAAACATCAGAACTACAATGCTCACCTCCAACACCACAGGAAATCCAGAACACACAAGTCAAGAGGAAACCCTCCACTCAACCACCTCCGAAGGCTATCTAAGCCCATCACAAGTCTATACAACATCCG------------------------------------------------------------------------AGTACCTATCACAATCTCCATCTTCATCCAATACAACAAAA
>R100-15-GA-TWN-2011
AGCTTCTCCAATCTGTCCGGAACTACATCACAATCCACCACCATACTAGCTTCAATAACACCAAGTGCTGAGTCAACCCCACAATCCACAACAGTCAAGATCAAAAACACAACAACAACCCAAATATTACCCAGCAAACCCACCACAAAACAACGCCAAAATAAACCACAAAACAAACCCAACAATGATTTTCACTTTGAAGTGTTCAATTTTGTACCCTGCAGCATATGCAGCAACAATCCAACCTGCTGGGCCATCTGCAAGAGAATACCAAACAAAAAACCTGGAAAGAAAACCACCACCAAGCCCACAAGAAAACCAACCCTCAAGACAACCAAAAAAGATCCCAAACCTCAAACCACAAAATCAAAGGAAGTACTCACCACCAAGCCTACAGAAAAGCCAACCATCAACACCACCAAAACAAACATCAGAACTACACTGCTCACTTCCAACACCACAGGAAATCCAGAACATACAAGTCAAGAGGAAACCCTCCACTCAACCACCTCCGAAGGCTATCCAAGCCCATCACAAGTCTATACAACATCCG------------------------------------------------------------------------AGTACCTATCACAATCTCCATCTTCATCCAACACAACAAAA
>R101-03-GA-TWN-2012
AGCTTCTCCAATCTGTCCGGAACTACATCACAATCCACCACCATACTAGCTTCAACAACACCAAGTGCTGAGTCAACCTCACAATCCACAATAGTCAAGATCAAAAACACAACAACAACCCAAATATTACCTAGCAAACCCACCACAAAACAACGCCAAAATAAACCACAAAACAAACCCAACAATGATTTTCACTTTGAAGTGTTCAATTTTGTACCCTGCAGCATATGCAGCAACAATCCAACCTGCTGGGCCATCTGCAAGAGAATACCAAACAAAAAACCTGGAAAGAAAACCACCACCAAGCCCACAAAAAAACCAACCCTCAAGACAACCAAAAAAGATCCCAAACCTCAAACCACAAAACCAAAGGAAGTACTCACCACCAAGCCTACAGAAAAGCCAACCATCGACACCACCAAAACAAACATCAGAACTACAATGCTCACCTCCAACACCACAGGAAATCCAGAACACACAAGTCAAGAGGAAACCCTCCACTCAACCACCTCCGAAGGCTATCTAAGCCCATCACAAGTCTATACAACATCCG------------------------------------------------------------------------AGTACCTATCACAATCTCCATCTTCATCCAATACAACAAAA
>R101-10-GA-TWN-2012
AGCTTCTCCAATCTGTCCGGAACTACATCACAATCCACCACCATACTAGCTTCAACAACACCAAGTGCTGAGTCAACCTCACAATCCACAATAGTCAAGATCAAAAACACAACAACAACCCAAATATTACCTAGCAAACCCACCACAAAACAACGCCAAAATAAACCACAAAACAAACCCAACAATGATTTTCACTTTGAAGTGTTCAATTTTGTACCCTGCAGCATATGCAGCAACAATCCAACCTGCTGGGCCATCTGCAAGAGAATACCA---AAAAAACCTGGAAAGAAAACCACCACCAAGCCCACAAAAAAACCAACCCTCAAGACAACCAAAAAAGATCCCAAACCTCAAACCACAAAACCAAAGGAAGTACTCACCACCAAGCCTACAGAAAAGCCAACCATCGACACCACTAAAACAAACATCAGAACTACACTGCTCACCTCCAACACCATAGGAAATCCAGAACACACAAGTCAAGAGGAAACCCTCCACTCAACCACCTCCGAAGGCTATCTAAGCCCATCACAAGTCTATACAACATCCG------------------------------------------------------------------------AGTACCTATCACAATCTCCATCTTCATCCAATACAACAAAA
>R101-16-GA-TWN-2012
AGCTTCTCCAATCTGTCCGGAACTACATCACAATCCACCACCATACTAGCTTCAATAACACTAAGTGCTGAGTCAACCCCACAATCCACAACAGTCAAGATCAAAAACACAACGACAACCCAAATATTACCCAGCAAACCCACCACAAAACAACGCCAAAATAAACCACAAAACAAACCCAACAATGATTTTCACTTTGAAGTGTTCAATTTTGTACCCTGCAGCATATGCAGCAACAATCCAACCTGCTGGGCCATCTGCAAGAGAATACCAAACAAAAAACCTGGAAAGAAAACCACCACCAAGCCCACAAAAAAACCAACCCTCAAGACAACCAAAAAAGATCCCAAACCTCAAACCACAAAATCAAAGGAAGTACTCACCACCAAGCCTACAGAAAAGCCAACCATCAACACCACCAAAATAAACATCAGAACTACACTGCTCACTTCCAACACCACAGGAAATCCAGAACACACAAGTCAAGAGGAAACCCTCCACTCAACCACCTCCGAAGGCTATCCAAGCCCATCACAAGTCTATACAACATCCG------------------------------------------------------------------------AGTACCTATCACAATCTCCATCTTCATCCAACACAACAAAA
>R101-23-GA-TWN-2012
AGCTTCTCCAATCTGTCCGGAACTACATCACAACCCACCACCATACTAGCTTCAACAACACCAAGTGCTGAGTCAACCCCACAATCCACAACAGTCAAGATCAAAAACACAACAACAACCCAAATATTACCCAGCAAATCCACCACAAAACAATGCCAAAACAAACCACAAAACAAACCCAACAATGACTTTCACTTTGAAGTGTTCAATTTTGTACCCTGCAGCATATGCAGCAACAATCCAACCTGCTGGGCCATCTGCAAGAGAATACCAAACAAAAAACCTGGAAAGAAAACCACCACCAAGCCCACAAAAAAACCAACCCTCAAGACAACCAAAAAAGATCCCAAACCTCAAACCACAAAACCAAAGGAAGTACTCACCACCAAGCCCACAGAAAAGCCAACCATCGACACCACCAAAACAAACATCAGAACTACACTGCTCACCTCCAACACCACAGGAAATCCAGAACACACAAGTCAAGAGGAAACCCTCCACTCAACCACCTCCGAAGGCTATCTAAGCCCATCACAAGTCTATACAACATCCG------------------------------------------------------------------------AGTACCTATCACAATCTCCATCTTCATCCAACACAACAAAA
>KP663728-G-A-South_Korea-2012
AGCTTCTCCAATCTGTCCGGAACTACATCACAATCCACCACCATACTAGCTTCAACAACACCAAGTGCTGAGTCAACCCCACAATCCACAACAGTCAAGATCAAAAACACAACAACAACCCAAATATTACCTAGCAAACCCACCACAAAACAACGCCAAAATAAACCACAAAACAAACCCAACAATGATTTTCACTTTGAAGTGTTCAATTTTGTACCCTGCAGCATATGCAGCAACAATCCAACCTGCTGGGCCATCTGCAAGAGAATACCAAACAAAAAACCTGGAAAGAAAACCACCACCAAGCCCACAAAAAAACCAACCCTCAAGACAACCAAAAAAGATCCCAAACCTCAAACCACAAAACCAAAGGAAGTACTCACCACCAAGCCCACAGAAAAGCCAACCATCGACACCACCAAAACAAACATCAGAACTACACTGCTCACCTCCAACACCACAGGAAATCCAGAACACACAAGTCAAGAGGAAACCCTTCACTCAACCACCTCCGAAGGCTATCTAAGCCCATCACAAGTCTATACAACATCCG------------------------------------------------------------------------AGTACCTATCACAATCTCCATCTTCATCCAACACAACAAAA
>KU950469-G-A-USA-2012
AGCTTCTCCAATCTGTCCGGAACTACATCACAATCCACCACCATACTAGCTTCAACAACACCAAGCGCTGAGTCAACCCCACAATCCACAACAGTCAAGATCAAAAACACAACAACAACCCAAATATTACCTAGCAAACCCACCACAAAACAACGCCAAAATAAACCACAAAACAAACCCAACAATGATTTTCACTTTGAAGTGTTCAATTTTGTACCCTGCAGCATATGCAGCAACAATCCAACCTGCTGGGCCATCTGCAAGAGAATACCAAACAAAAAACCCGGAAAGAAAACCACCACCAAGCCCACAAAAAAACCAACCCTCAAGACAACCAAAAAAGATCCCAAACCTCAAACCACAAAACCAAAGGAAGTACTCACTACCAAGCCTACAGAAAAGCCAACCATCAACACCACTAAAACAAACATCAGAACTACACTGCTCACCTCCAACACCACAGGAAATCCAGAACACACAAGTCAAGAGGAAACCCTCCACTCAACCACCTCCGAAGGCTATCTAAGCCCATCACAAGTCTATACAACACCCG------------------------------------------------------------------------AGTACCTATCACAATCTCCATCTTCATCCAACACAACAAAA
>KX765913-G-A-New_Zealand-2012
AGCTTCTCCAATCTGTCCGGAACTACATCACAATCCACCACCATACTAGCTTCAACAACACCAAGTGCTGAGTCAACCCCACAATCCACAACAGTCAAGGTCAAAAACACAACAACAACCCAAATATTACCCAGCAAACCCACCACAAAACAACGCCAAAATAAACCACAAAACAAACCCAACAATGATTTTCACTTTGAAGTGTTCAATTTTGTACCCTGCAGCATATGCAGCAACAATCCAACCTGCTGGGCCATCTGCAAGAGAATACCAAACAAAAAACCTGGAAAGAAAACCACCACCAAGCCCACAAAAAAACCAACCCTCAAGACAACCAAAAAAGATCCCAAACCTCAAACCACAAAACCAAAGGAAGTACTCACCACCAAGCCTACAGAAAAGCCAACCATCAACACCACCAAAACAAACATCAGAACTACACTGCTCACCTCCAACACCACAGGAAATCCAGAACACACAAGTCAAGAAGAAACCCTCCACTCAACCACCTCCGAAGGCTATCCAAGCCCATCACAAGTCTACACAACGTCTG------------------------------------------------------------------------AGCACCCACCACAATCTCCACCTTCATCCAACACAACAAAA
>KX765936-G-A-New_Zealand-2012
AGCTTCTCCAATCTGTCCGGAACTACATCACAATCCACCACCATACTAGCTTCAACAACACCAAGTGCTGAGTCAACCCCACAATCCACAACAGTCAAGATCAAAAACACAACAACAACCCAAATATTACCTAGCAAACCCACCACAAAACAACGCCAAAATAAACCACAAAACAAACCCAACAATGATTTTCACTTTGAAGTGTTCAATTTTGTACCCTGCAGCATATGCAGCAACAATCCAACCTGCTGGGCCATCTGCAAGAGAATACCAAACAAAAAACCTGGAAAGAAAACCACCACCAAGCCCACAAAAAAACCAACCCTCAAGACAACCAAAAAAGATCCCAAACCTCAAACCACAAACCCAAAGGAAGTACTCACCACCAAGCCTACAGAAAAACCAACCATCAACACCACCAAAACAAACATCAGAACTACACTGCTCACCTCCAACACCACAGGAAATCCAGAACACACAAGTCAAGAGGAAACCCTCCACTCAACCACCTCCGAAGGCTATCTAAGCCCATCACAAGTCTATACAACATCCGGTCAAGAGGAAACCCTCCACTCAACCACCTCCGAAGGCTATCTAAGCCCATCACAAGTCTATACAACATCCGAGTACCTATCACAATCTCCATCTTCATCCAACACAACAAAA
>KM042381-G-A-USA-2013
AGCTTCTCCAATCTGTCCGGAACTACATCACAATCCACCACCATACTAGCTTCAACAACACCAAGCGCTGAGTCAACCCCACAATCCACAACAGTCAAGATCAAAAACACAACAACAACCCAAATATTACCTAGCAAACCCACCACAAAACAACGCCAAAATAAACCACAAAACAAACCCAACAATGATTTTCACTTTGAAGTGTTCAATTTTGTACCCTGCAGCATATGCAGCAACAATCCAACCTGCTGGGCCATCTGCAAGAGAATACCAAACAAAAAACCCGGAAAGAAAACCACCACCAAGCCCACAAAAAAACCAACCCTCAAGACAACCAAAAAAGATCCCAAACCTCAAACCACAAAACCAAAGGAAGTACTCACTACCAAGCCTACAGAAAAGCCAACCATCAACACCACTAAAACAAACATCAGAACTACACTGCTCACCTCCAACACCACAGGAAATCCAGAACACACAAGTCAAGAGGAAACCCTCCACTCAACCACCTCCGAAGGCTATCTAAGCCCATCACAAGTCTATACAACACCCG------------------------------------------------------------------------AGTACCTATCACAATCTCCATCTTCATCCAACACAACAAAA
>none
NNN---------------------------------------------------------------------------------------------------------------------------------------------------------------------------------------------------------------------------------------------------------------------------------------------------------------------------------------------------------------------------------------------------------------------------------------------------------------------------------------------------------------------------------------------------------------------------------------------------------------------------------------------------------------------------------------
>R100_61_ON1
AGCTTCTCCAATCTGTCCGGAACTACATCACAATCCACCACCATACTAGCTTCAACAACACCAAGTGCTGAGTCAACCCCACAATCCACAACAGTCAAGATCAAAAACACAACAACAACCCAAATATTACCTAGCAAACCCACCACAAAACAACGCCAAAATAAACCACAAAACAAACCCAACAATGATTTTCACTTTGAAGTGTTCAATTTTGTACCCTGCAGCATATGCAGCAACAATCCAACCTGCTGGGCCATCTGCAAGAGAATACCAAACAAAAAACCTGGAAAGAAAACCACCACCAAGCCCACAAAAAAACCAACCCTCAAGACAACCAAAAAAGATCCCAAACCTCAAACCACAAAACCAAAGGAAGTACTCACTACCAAGCCTACAGGAAAGCCAACCATCAACACCACTAAAACAAACATCAGAACTACACTGCTCATCTCCAACACCAAAGGAAATCCAGAACACACAAGTCAAGAGGAAACCCTCCACTCAACCACCTCCGAAGGCTATCTAAGCCCATCACAAGTCTATACAACATCCGGTCAAGAGGAAACCCTCCACTCAACCACCTCCGAAGGCTATCTAAGCCCATCACAAGTCTATACAACATCCGAGTACCTATCACAATCTCTATCTTCATCCAACACAACAAAA
>JN257694-GA-ON1-Canada-2011
AGCTTCTCCAATCTGTCCGGAACTACATCACAATCCACCACCATACTAGCTTCAACAACACCAAGTGCTGAGTCAACCCCACAATCCACAACAGTCAAGATCAAAAACACAACAACAACCCAAATATTACCTAGCAAACCCACCACAAAACAACGCCAAAATAAACCACAAAACAAACCCAACAATGATTTTCACTTTGAAGTGTTCAATTTTGTACCCTGCAGCATATGCAGCAACAATCCAACCTGCTGGGCCATCTGCAAGAGAATACCAAACAAAAAACCTGGAAAGAAAACCACCACCAAGCCCACAAAAAAACCAACCCTCAAGACAACCAAAAAAGATCCCAAACCTCMAACCACAAAACCAAAGGAAGTACTCACTACCAAGCCTACAGGAAAGCCAACCATCAACACCACTAAAACAAACATCAGAACTACACTGCTCACCTCCAACACCAAAGGAAATCCAGAACACACAAGTCAAGAGGAAACCCTCCACTCAACCACCTCCGAAGGCTATCTAAGCCCATCACAAGTCTATACAACATCCGGTCAAGAGGAAACCCTCCACTCAACCACCTCCGAAGGCTATCTAAGCCCATCACAAGTCTATACAACATCCGAGTACCTATCACAATCTCTATCTTCATCCAACACAACAAAA
>JX627336-G-A-South_Korea-2011
AGCTTCTCCAATCTGTCCGGAACTACATCACAATCCACCACCATACTAGCTTCAACAACACCAAGTGCTGAGTCAACCCCACAATCCACAACAGTCAAGATCAAAAACACAACAACAACCCAAATATTACCTAGCAAACCCACCACAAAACAACGCCAAAATAAACCACAAAACAAACCCAACAATGATTTTCACTTTGAAGTGTTCAATTTTGTACCCTGCAGCATATGCAGCAACAATCCAACCTGCTGGGCCATCTGCAAGAGAATACCAAACAAAAAACCTGGAAAGAAAACCACCACCAAGCCCACAAAAAAACCAACCCTCAAGACAACCAAAAAAGATCCCAAACCTCAAACCACAAAACCAAAGGAAGTACTCACTACCAAGCCTACAGGAAAGCCAACCATCAACACCACTAAAACAAACATCAGAACTACACTGCTCACCTCCAACACCAAAGGAAATCCAGAACACACAAGTCAAGAGGAAACCCTCCACTCAACCACCTCCGAAGGCTATCTAAGCCCATCCCAAGTCTATACAACATCCGGTCAAGAGGAAACCCTCCACTCAACCACCTCCGAAGGCTATCTAAGCCCATCACAAGTCTATACAACATCCGAGTACCTATCACAATCTCTATCTTCATCCAACACAACAAAA
>KC731482-GA-ON1-India-2011
AGCTTCTCCAATCTGTCCGGAACTACATCACAATCCACCACCATACTAGCTTCAACAACACCAAGTGCTGAGTCAACCCCACAATCCACAACAGTCAAGATCAAAAACACAACAACAACCCAAATATTACCTAGCAAACCCACCACAAAACAACGCCAAAATAAACCACAAAACAAACCCAACAATGATTTTCACTTTGAAGTGTTCAATTTTGTACCCTGCAGCATATGCAGCAACAATCCAACCTGCTGGGCCATCTGCAAGAGAATACCAAACAAAAAACCTGGAAAGAAAACCACCACCAAGCCCACAAAAAAACAAACCCTCAAGACAACCAAAAAAGATCCCAAACCTCAAACCACAAAACCAAAGGAAGTACTCACTACCAAGCCTACAGGAAAGCCAACCATCAACACCACTAAAACAAACATCAGAACTACACTGCTCACCTCCAACACCAAAGGAAATCCAGAACACACAAGTCAAGAGGAAACCCTCCACTCAACCACCTCCGAAGGCTATCCAAGCCCATCACAAGTCTACACAACATCCGGTCAAGAGGAAACCCTCCACTCAACCACCTCCGAAGGCTATCCAAGCCCATCACAAGTCCATACAACATCCGAGTACCCATCACAATCTCTATCTTCATCCAACACAACAAAA
>KC559442-GA-ON1-China-2012
AGCTTCTCCAATCTGTCCGGAACTACATCACAATCCACCACCATACCAGCTTCAACAACACCAAGTGCTGAGTCAACCCCACAATCCACAACAGTCAAGATCAAAAACACAACAACAACCCAAATATTACCTAGCAAACCCACCACAAAACAACGCCAAAACAAACCACAAAACAAACCCAACAATGATTTTCACTTTGAAGTGTTCAATTTTGTACCCTGCAGCATATGCAGCAACAATCCAACCTGCTGGGCCATCTGCAAGAGAATACCAAACAAAAAACCTGGAAAGAAAACCACCACCAAGCCCACAAAAAAACCAACCCTCAAGACAACCAAAAAAGATCCCAAACCTCAAACCACAAAACCAAAGGAAGTACTCACTACCAAGCCTACAGGAAAGCCAACCATCAACACCACTAAAACAAACATAAGAACTACACTGCTCACCTCCAACACCAAAGGAAATCCAGAACACACAAGTCAAGAGGAAACCCTCCACTCAACCACCTCCGAAGGCTATCTAAGCCCATCACAAGTCTATACAACATCCGGTCAAGAGGAAACCCTCCACTCAACCACCTCCGAAGGCTATCTAAGCCCATCACAAGTCTATACAACATCCAAGTACCTATCACAATCTCTATCTTCATCCAACACAACAAAA
>AB761609-GA-ON1-Japan-2012
AGCTTCTCCAATCTGTCCGGAACTACATCACAATCCACCACCATACTAGCTTCAACAACACCAAGTGCTGAGTCAACCCCACAATCCACAACAGTCAAGATCAAAAACACAACAACAACCCAAATATTACCTAGCAAACCCACCACAAAACAACGCCAAAATAAACCACAAAACAAACCCAACAATGATTTTCACTTTGAAGTGTTCAATTTTGTACCCTGCAGCATATGCAGCAACAATCCAACCTGCTGGGCCATCTGCAAGAGAATACCAAACAAAAAACCTGGAAAGAAAACCACCACCAAGCCCACAAAAAAACCAACCCTCAAGACAACCAAAAAAGATCCCAAACCCCAAACCACAAAACCAAAGGAAGTACTCACTACCAAGCCTACAGGAAAGCCAACCATCAACACCACTAAAACAAACATCAGAACTACACTGCTCACCTCCAACACCAAAGGAAATCCAGAACACACAAGTCAAGAGGAAACCCTCCACTCAACCACCTCCGAAGTCTATCTAAGCCCATCACAAGTCTATACAACATCCGGTCAAGAGGAAACCCTCCACTCAACCACCTCCGAAGGCTATTTAAGCCCATCACAAGTCTATACAACATCCGAGTACCTATCACAATCTCTATCTTCATCCAACACAACAAAA
>KJ672449-G-A-USA-2012
AGCTTCTCCAATCTGTCCGGAACTACATCACAATCCACCACCATACTAGCTTCAACAACACCAAGTGCTGAGCCAACCCCACAATCCACAACAGTCAAGATCAAAAACACAACAACAACCCAAATATTACCTAGCAAACCCACCACAAAACAACGCCAAAATAAACCACAAAACAAACCCAACAATGATTTTCACTTTGAAGTGTTCAATTTTGTACCCTGCAGCATATGCAGCAACAATCCAACCTGCTGGGCCATCTGCAAGAGAATACCAAACAAAAAACCTGGAAAGAAAACCACCACCAAGCCCACAAAAAAACCAACCCTCAAGACAACCAAAAAAGATCCCAAACCTCAAACCACAAAACCAAAGGAAGTACTCACTACCAAGCCTACAGGAAAGCCAACCATCAACACCACTAAAACAAACATCAGAACTACACTGCTCATCTCCAACACCAAAGGAAATCCAGAACACACAAGTCAAGAGGAAACCCTCCACTCAACCACCTCCGAAGGCTATCTAAGCCCATCACAAGTCTATACAACATCCGGTCAAGAGGAAACCTTCCACTCAACCACCTCCGAAGGCTATCTAAGCCCATCACAAGTCTATACAACATCCGAGTACCTATCACAATCTCTATCTTCATCCAACACAACAAAA
>R101-29-GA-TWN-2012
AGCTTCTCCAATCTGTCCGGAACTACATCACAATCCACCACCATACTAGCTTCAACAACACCAAGTGCTGAGTCAACCCCACAACCCACAACAGTCAAGATCAAAAACACAACAACAACCCAAATATTACCCAGCAAACCCACCACAAAACAACGCCAAAATAAACCACAAAACAAACCCAACAATGATTTTCACTTTGAAGTGTTCAATTTTGTACCCTGCAGCATATGCAGCAACAATCCAACCTGCTGGGCCATCTGCAAGAGAATACCAAACAAAAAACCTGGAAAGAAAACCACCACCAAGCCCACAAAAAAACCAACCCTCAAGACAACCAAAAAAGATCCCAAACCTCAAACCACAAAACCAAAGGAAGTACTCACTACCAAGCCTACAGGAAAGCCAACCATCAACACCACTAAAACAAACATCAGAACTACACTGCTCACCTCCAACACCAAAGGAAATCCAGAACACACAAGTCAAGAGGAAACCCTCCACTCAACCACCTCCAAAGGCTATCTAAGCCCATCCCAAGTCTATACAACATCCGGTCAAGAGGAAACCCTCCACTCAACCACCTCCGAAGGCTATCTAAGCCCATCACAAGTCTATACAACATCCGAGTACCTATCACAATCTCTATCTTCATCCAACACAACAAAA
>R101-33-GA-TWN-2012
AGCTTCTCCAATCTGTCCGGAACTACATCACAATCCACCACCATACTAGCTTCAACAACACCAAGTGCTGAGTCAACCCCACAATCCACAACAGTCAAGATCAAAAACACAACAACAACCCAAATATTACCTAGCAAACCCACCACAAAACAACGCCAAAATAAACCACAAAACAAACCCAACAATGATTTTCACTTTGAAGTGTTCAATTTTGTACCCTGCAGCATATGCAGCAACAATCCAACCTGCTGGGCCATCTGCAAGAGAATACCAAACAAAAAACCTGGAAAGAAAACCACCACCAAGCCCACAAAAAAACCAACCCTCAAGACAACCAAAAAAGATCCCAAACCTCAAACCACAAAACCAAAGGAAGTACTCACTACCAAGCCCACAGGAAAGCCAACCATCAACACCACTAAAACAAACATCAGAACTACACTGCTCACCTCCAACACCAAAGGAAATCCAGAACACACAAGTCAAGAGGAAACCCTCCACTCAACCACCTCCGAAGGCTATCTAAGCCCATCCCAAGTCTATACAACATCCGGTCAAGAGGAAACCCTCCACTCAACCACCTCCGAAGGCTATCTAAGCTCATCACAAGTCTATACAACATCCGAGTACCTATCACAATCTCTATCTTCATCCAACACAACAAAA
>R101-34-GA-TWN-2012
AGCTTCTCCAATCTGTCCGGAACTACATCACAATCCACCACCATACTAGCTTCAACAACACCAAGTGCTGAGTCAACCCCACAATCCACAACAGTCAAGATCAAAAACACAACAACAACCCAAATATTACCTAGCAAACCCACCACAAAACAACGCCAAAATAAACCACAAAACAAACCCAACAATGATTTTCACTTTGAAGTGTTCAATTTTGTACCCTGCAGCATATGCAGCAACAATCCAACCTGCTGGGCCATCTGCAAGAGAATACCAAACAAAAAACCTGGAAAGAAAACCACCACCAAGCCCACAAAAAAACCAACCCTCAAGACAACCAAAAAAGATCTCAAACCTCAAACCACAAAACCAAAGGAAGTACTCACTACCAAGCCTACAGGAAAGCCAACCGTCAACACCACTAAAACAAACATCAGAACTACACTACTCACCTCCAACACCAAAGGAAATCCAGAACACACAAGTCAAGAGGAAACCCTCCACTCAACCACCTCCGAAGGCTATCTAAGCCCATCCCAAGTCTATACAACATCCGGTCAAGAGGAAACCCTCCACTCAACCACCTCCGAAGGCTATCTAAGCCCATCACAAGTCTATACAACATCCGAGTACCTATCACAATCTCTATCTTCATCCAACACAACAAAA
>KJ672428-GA-ON1-USA-2013
AGCTTCTCCAATCTGTCCGGAACTACATCACAATCCACCACCATACTAGCTTCAACAACACCAAGTGCTGAGTCAACCCCACAATCCACAACAGTCAAGATCAAAAACACAACAACAACCCAAATATTACCTAGCAAACCCACCACAAAACAACGCCAAAATAAACCACAAAACAAACCCAACAATGATTTTCACTTTGAAGTGTTCAATTTTGTACCCTGCAGCATATGCAGCAACAATCCAACCTGCTGGGCCATCTGCAAGAGAATACCAAACAAAAAACCTGGAAAGAAAACCACCACCAAGCCCACAAAAAAACCAACCCTCAAGACAACCATAAAAGATCCCAAACCTCAAACCACAAAACCAAAGGAAGTACTCACTACCAAGCCTACAGGAAAGCCAACCATCAACACCACTAAAACAAACATCAGAACTACACTGCTCACCTCCAACACCAAAGGAAATCCAGAACACACAAGTCAAGAGGAAACCCTCCACTCAACCACCTCCGAAGGCCATCCAAGCCCATCACAAGTCTATACAACATCCGGTCAAGAGGAAACCCTCCACTCAACCACCTCCGAAGGCTATCCAAGCCCATCACAAGTCTATACAACATCCGAGTACCTATCACAATCTCTATCTTCATCCAACACAACAAAA
>KM042391-G-A-USA-2013
AGCTTCTCCAATCTGTCCGGAACTACATCACAATCCACCACCATACTAGCTTCAACAACACCAAGTGCTGAGTCAACCCCACAATCCACAACAGTCAAGATCATAAACACAACAACAACCCAAATATTACCTAGCAAACCCACCACAAAACAACGCCAAAATAAACCACAAAACAAACCCAACAATGATTTTCACTTTGAAGTGTTCAATTTTGTACCCTGCAGCATATGCAGCAACAATCCAACCTGCTGGGCCATCTGCAAGAGAATACCAAACAAAAAACCTGGAAAGAAAACCACCACCAAGCCCACAAAAAAACCAACCCTCAAGACAACCAAAAAAGATCCCAAACCTCAAACCACAAAACCAAAGGAAGTACTCACTACCAAGCCTACAGGAAAGCCAACCATCAACACCACTAAAACAAACATCAGAACTACACTGCTCACCTCCAACACCAAAGGAAATCCAGAACACACAAGTCAAGAGGAAACCCTCCACTCAACCACCTCCGAAGGCTATCTAAGCCCATCACAAGTCTATACAACATCCGGTCAAGAGGAAACCCTCCACTCAACCTCCTCCGAAGGCTATCTAAGCCCATCACAAGTCTATACAACATCCGAGTACCTATCACAATCTCTATCTTCATCCAACACAACAAAA
>KM434009-GA-ON1-China-2013
AGCTTCTCCAATCTGTCCGGAACTACATCACAATCCACCACCATACTAGCTTCAACAACACCAAGTGCTGAGTCAACCCCACAATCCACAACAGTCAAGATCAAAAACACAACAACAACCCAAATATTACCTAGCAAACCCACCACAAAACAACGCCAAAATAAACCACAAAACAAACCCAACAATGATTTTCACTTTGAAGTGTTCAATTTTGTACCCTGCAGCATATGCAGCAACAATCCAACCTGCTGGGCCATCTGCAAGAGAATACCAAACAAAAAACCTGGAAAGAAAACCACCACCAAGCCCACAAAAAAACCAACCCTCAAGACAACCAAAAAAGATCCCAAACCCCAAACCACAAAACCAAAGGAAGTACTCACTACCAAGCCTACAGGAAAGCCAACCATCAACACCACTAAAACAAACATCAGAACTACACTGCTCACCTCCAACACCAAAGGAAATCCAGAACACACAAGTCAAGAGAAAACCCTCCACTCAACCACCTCCGAAGGCTATCTAAGCCCATCACAAGTCTATACAACATCCGGTCAAGAGGAAACCCTCCACTCAACCACCTCCAAAGGCTATCTAAGCCCATCACAAGTCTATACAACATCCGAGTACCTATCACAATCTCTATCTTCATCCAACACAACAAAA
>KX765974-G-A-New_Zealand-2013
AGCTTCTCCAATCTGTCCGGAACTACATCACAATCCACCACCATACTAGCTTCAACAACACCAAGTGCTGAGTCAACCCCACAATCCACAACAGTCAAGATCAAAAACACAACAACAACCCAAATATTACCTAGCAAACCCACCACAAAACAACGCCAAAATAAACCACAAAACAAACCCAACAATGATTTTCACTTTGAAGTGTTCAATTTTGTACCCTGCAGCATATGCAGCAACAATCCAACCTGCTGGGCCATCTGCAAGAGAATACCAAACAAAAAACCTGGAAAGAAAACCACCACCAAGCCCACAAAAAAACCAACCCTCAAGACAACCAAAAAAGATCCCAAACCTCAAACCACAAAACCAAAGGAAGTACTCACTACCAAGCCTACAGGAAAGCCAACCGTCAACACCACTAAAACAAACATCAGAACTACACTGCTCACCTCCAACACCAAAGGAAATCCAGAACACACAAGTCAAGAGGAAACCCTCCACTCAACCACCTCCGAAGGCTATCTAAGCCCATCCCAAGTCTATACAACATCCGGTCAAAAGGAAACCCTCCACTCAACCACCTCCGAAGGCTATCCAAGCCTATCACAAGTCTATACAACATCCGAGTACCTATCACAATCTCCATCTTCATCCAACACAACAAAA
>M103-103-GA-TWN-2013
AGCTTCTCCAATCTGTCCGGAACTACATCACAATCCACCACCATACTAGCTTCAACAACACCAAGTGCTGAGTCAACCCCACAATCCACAACAGTCAAGATCAAAAACACAACAACAACCCAAATATTACCCAGCAAACCCACCACAAAACAACGCCAAAATAAACCACAAAACAAACCCAACAATGATTTTCACTTTGAAGTGTTCAATTTTGTACCCTGCAGCATATGCAGCAACAATCCAACCTGCTGGGCCATCTGCAAGAGAATACCAAACAAAAAACCTGGAAAGAAAACCACCACCAAGCCCACAAAAAAACCAACCCTCAAGACAACCAAAAAAGATCCCAAACCTCAAACCACAAAACCAAAGGAAGTACTCACTACCAAGCCTACAGGAAAGCCAACCATCAACACCACTAAAACAAACATCAGAACTACACTGCTCACCTCCAACACCAAAGGAAATCCAGAACACACAAGTCAAGAGGAAACCCTCCACTCAACCACCTCCGAAGGCTATCTAAGCCCATCCCAAGTCTATACAACATCCGGTCAAGAGGAAACCCTCCACTCAACCACCTCCGAAGGCTATCTAAGCCCATCACAAGTCTATACAACATCCGAGTACCTATCACAATCTCTATCTTCATCCAACACAACAAAA
>M103-599-GA-TWN-2013
AGCTTCTCCAATCTGTCCGGAACTACATCACAATCCACCACCATACTAGCTTCAACAACACCAAGTGCTGAGTCAACCCCACAATCCACAACAGTCAAGATCATAAACACAACAACAACCCAAATATTACCCAGCAAACCCACCACAAAACAACGCCAAAATAAACCACAAAACAAACCCAACAATGATTTTCACTTTGAAGTGTTCAATTTTGTACCCTGCAGCATATGCAGCAACAATCCAACCTGCTGGGCCATCTGCAAGAAAATACCAAACAAAAAACCTGGAAAGAAAACCACCACCAAGCCCACAAAAAAACCAACCCTCAAGACAACCAAAAAAGATCCCAAACCTCAAACCACAAAACCAAAGGAAGTACTCACTACCAAGCCTACAGGAAAGCCAACCATCAACACCACTAAAACAAACATCAGAACTACACTGCTCATCTCTAACACCAAAAGAAATCCAGAACACACAAGTCAAAAGGAAACCCTCCACTCAACCACCTCCGAAGGCTATCTAAGCCCATCACAAGTCTATACAACATCCGGTCAAGAGGAAACCCTCCACTCAACCACCTCCGAAGGCTATCTAAGCCCATCACAAGTCTATACAACATCCGAGTACCTATCACAATCTCTATCTTCATCCAACACAACAAAA
>M103-172-GA-TWN-2013
AGCTTCTCCAATCTGTCCGGAACTACATCACAATCCACCACCATACTAGCTTCAACAACACCAAGTGCTGAGTCAACCCCACAATCCACAACAGTCAAGATCATAAACACAACAACAACCCAAATATTACCTAGCAAACCCACCACAAAACAACGCCAAAATAAACCACAAAACAAACCCAACAATGATTTTCACTTTGAAGTGTTCAACTTTGTACCCTGCAGCATATGCAGCAACAATCCAACCTGCTGGGCCATCTGCAAGAGAATACCAAACAAAAAACCTGGAAAGAAGACCACCACCAAGCCCACAAAAAAACCAACCCTCAAGACAACCAAAAAAGATCCCAAACCTCAAACCACAAAACCAAAGGAAGTACTCACCACCAAGCCTACAGGAAAGCCAACCATCAACACCACTAAAACAAACATCAGAACTACACTGCTCACCTCCAACACCAAAGGAAATCCAGAACACACAAGTCAAAAGGAAACCCTCCACTCAACCACCTCCGAAGGCTATCCAAGCCCATCACAAGTCTATACAACATCCGGTCAAGAGGAAACCCTCCACTCAACCACCTCCGAAGGCTATCTAAGCCCATCACAAGTCTATACAACATCCGAGTACCTATCACAATCTCTATCTTCATCCAACACAACAAAA
>M103-249-GA-TWN-2013
AGCTTCTCCAATCTGTCCGGAACTACATCACAATCCACCACCATACTAGCTTCAACAACACCAAGTGCTGAGTCAACCCCACAATCCACAACAGTCAAGATCAAAAACACAACAACAACCCAAATATTACCTAGCAAGCCCACCACAAAACAACGCCAAAATAAACCACAAAACAAACCCAACAATGATTTTCACTTTGAAGTGTTCAATTTTGTACCCTGCAGCATATGCAGCAACAATCCAACCTGCTGGGCCATCTGCAAGAGAATACCAAACAAAAAACCTGGAAAGAAAACCACCACCAAGCCCACAAAAAAACCAACCCTCAAGACAACCAAAAAAGATCCCAAACCTCAAACCACAAAACCAAAGGAAGTACTCACTACCAAGCCCACAGGAAAGCCAACCATCAACACCACTAAAACAAACATCAGAACTACACTGCTCACCTCCAACACCAAAGGAAATCCAGAACACACAAGTCAAGAGGAAACCCTCCACTCAACCACCTCCGAAGGCTATCTAAGCCCATCCCAAGTCTATACAACATCCGGTCAAGAGGAAACCCTCCACTCAACCACCTCCGAAGGCTATCTAAGCTCATCACAAGTCTATACAACATCCGAGTACCTATCACAATCTCTATCTTCATCCAACACAACAAAA
>M103-323-GA-TWN-2013
AGCTTCTCCAATCTGTCCGGAACTACATCACAATCCACCACCATACTAGCTTCAACAACACCAAGTGCTGAGTCAACCCCACAATCCACAACAGTCAAGATCAAAAACACAACAACAACCCAAATATTACCTAGCAAACCCACCACAAAACAACGCCAAAATAAACCACAAAACAAACCCAACAATGATTTTCACTTTGAAGTGTTCAATTTTGTACCCTGCAGCATATGCAGCAACAATCCAACCTGCTGGGCCATCTGCAAGAGAATACCAAACAAAAAACCTGGAAAGAAAACCACCACCAAGCCCACAAAAAAACCAACCCTCAAGACAACCAAAAAAGATCCCAAACCTCAAACCACAAAACCAAAGGAAGTACTCACTACCAAGCCTACAGGAAAGCCAACCATCAACACCACTAAAACAAACATCAGAACTACACTGCTCACCTCCAACACCAAAGGAAATCCAGAACACACAAGTCAAGAGGAAACCCTCCACTCAACCACCTCCGAAGGCTATCTAAGCCCATCCCAAGTCTATACAACATCCGGTCAAGAGGAAACCCTCCACTCAACCACCTCCGAAGGCTATCTAAGCCCATCACAAGTCTATACAACATCTGAGTACCTATCACAATCTCTATCTTCATCCAACACAACAAAA
>M103-415-GA-TWN-2013
AGCTTCTCCAATCTGTCCGGAACTATATCACAATCCACCACCATACTAGCTTCAACAACACTAAGTGCTGAGTCAACCCCACAATCCACAACAGTCAAGATCAAAAACACAACAACAACCCAAATATTACCCAGCAAACCCACCACAAAACAACGCCAAAATAAACCACAAAACAAACCCAACAATGATTTTCACTTTGAAGTGTTCAATTTTGTACCCTGCAGCATATGCAGCAACAATCCAACCTGCTGGGCCATCTGCAAGAGAATACCAAACAAAAAACCTGGAAAGAAAACCACCACCAAGCCCACAAAAAAACCAACCCTCAAGACAACCAAAAAAGATCCCAAACCTCAAACCACAAAACCAAAGGAAGTACTCACTACCAAGCCCACAGGAAAGCCAACCATCAACACCACCAAAACAAACATCAGAACTACACTGCTAACCTCCAACACCAAAGGAAATCCAGAACACACAAGTCAAGAGGAAACCCTCCACTCAACCACCTCCGAAGGCTATCCAAGCCCATCCCAAGTCTATACAACATCCGGTCAAGAGGAAACCCTCCACTCAATCACCTCCGAAGGCTATCCAAGCCCATCACAAGTCTATACAACATCCGAGCACCTATCACAATCTCCATCTTCATCCAACACAACAAAA
>M103-458-GA-TWN-2013
AGCTTCTCCAATCTGTCCGGAACTACATCACAATCCACCACCATACTAGCTTCAACAACACCAAGTGCTGAGTCAACCCCACAATCCACAACAGTCAAGATCAAAAACACAACAACAACCCAAATATTACCCAGCAAACCCACCACAAAACAACGCCAAAATAAACCACAAAACAAACCCAACAATGATTTTCACTTTGAAGTGTTCAATTTTGTACCCTGCAGCATATGCAGCAACAATCCAACCTGCTGGGCCATCTGCAAGAGAATACCAAACAAAAAACCTGGAAAGAAAACCACCACCAAGCCCACAAAAAAACCAACCCTCAAGACAACCAAAAAAGATCCCAAACCTCAAACCACAAAACCAAAGGAAGTACTCACTACCAAGCCTACAGGAAAGCCAACCATCAACACCACTAAAACAAACATCAGAACTACACTGCTCACCTCCAACACCAAAGGAAATCCAGAACACACAAGTCAAGAGGAAACCCTCCACTCAACCACCTCCGAAGGCTATCTAAGCCCATCCCAAGTCTATACAACATCCGGTCAAGAGGAAACCCTCCACTCAACCACCTCCGAAGGCTATCTAAGCCCATCACAAGTCTATACAACATCCGAGTACCTATCACAATCTCTATCTTCATCCAACACAACAAAA
>M103-471-GA-TWN-2013
AGCTTCTCCAATCTGTCCGGAACTACATCACAATCCACCACCATACTAGCTTCAACAACACCAAGTGCTGAGTCAACCCCACAATCCACAACAGTCAAGATCAAAAACACAACAACAACTCAAATATTACCCAGCAAACCCACCACAAAACAACGCCAAAATAAACCACAAAACAAACCCAACAATGATTTTCACTTTGAAGTGTTCAATTTTGTACCCTGCAGCATATGCAGCAACAATCCAACCTGCTGGGCCATCTGCAAGAGAATACCAAACAAAAAACCTGGAAAGAAAACCACCACCAAGACCACAAAAAAACCAACCCTCAAGACAACCAAAAAAGATCCCAAACCTCAAACCACAAAACCAAAGGAAGTACTCACTACCAAGCCTACAGGAAAGCCAACCATCAACACCACTAAAACAAACATCAGAACTACACTGCTCACCTCCAACACCAAAGGAAATCCAGAACACACAAGTCAAAAGGAAACCCTCCACTCAACCACCTCCGAAGGCTATCTAAGCCCATCCCAAGTCTATACAACATCCGGTCAAGAGGAAACCCTCCACTCAACCACCTCCGAAGGCTATCTAAGCCCATCACAAGTCTATACAACATCTGAGTACCTATCACAATCTCTATCTTCATCCAACACAACAAAA
>M103-655-GA-TWN-2013
AGCTTATCCAATCTGTCCGGAACTACATCACAATCCACCACCATACTAGCTTCAACAACACCAAGTGCTGAGTCAACCCCACAATCCACAACAGTCAAGATCAAAAACACAACAACAACCCAAATATTACCTAGCAAACCCACCACAAAACAACGCCAAAATAAACCACAAAACAAACCCAACAATGATTTTCACTTTGAAGTGTTCAATTTTGTACCCTGCAGCATATGCAGCAACAATCCAACCTGCTGGGCCATCTGCAAGAGAATACCAAACAAAAAACCTGGAAAGAAAACCACCACCAAGCCCACAAAAAAACCAACCCTCAAGACAACCAAAAAAGATCCCAAACCTCAAACCACGAAACCAAAGGAAGTACCCACTACCAAGCCTACAGGAAAGCCAACCATCAACACCACTAAAACAAACATCAGAACTACACTGCTCACCTCCAACACCAAAGGAAATCCAGAACACACAAGTCAAGAGGAAACCCTCCACTCAACCACCTCCGAAGGCTATCCAAGCCCATCCCAAGTCTATACAACATCCGGTCAAGAGGAAACCCTCCACTCAACCACCTCCGAAGGCTATCCAAGCCCATCACAAGTCTATACAACATCCGAGTACTTATCACAATCTCTATCTTCATCCAACACAACAAAA
>M103-670-GA-TWN-2013
AGCTTCTCCAATCTGTCCGGAACTACATCACAATCCACCACCATACTAGCTTCAACAACACCAAGTGCTGAGTCAACCCCACAATCCACAACAGTCAAGATCAAAAACACAACAACAACTCAAATATTACCCAGCAAACCCACCACAAAACAACGCCAAAATAAACCACAAAACAAACCCAACAATGATTTTCACTTTGAAGTGTTCAATTTTGTACCCTGCAGCATATGCAGCAACAATCCAACCTGCTGGGCCATCTGCAAGAGAATACCAAACAAAAAACCTGGAAAGAAAACCACCACCAAGCCCACAAAAAAACCAACCCTCAAGACAACCAAAAAAGATCCCAAACCTCAAACCACAAAACCAAAGGAAGTACTCACTACCAAGCCTACAGGAAAGCCAACCATCAACACCACTAAAACAAACATCAGAACTACACTGCTCACCTCCAACACCAAAGGAAATCCAGAACACACAAGTCAAAAGGAAACCCTCCACTCAACCACCTCCGAAGGCTATCTAAGCCCATCCCAAGTCTATACAACATCCGGTCAAGAGGAAACCCTCCACTCAACCACCTCCGAAGGCTATCTAAGCCCATCACAAGTCTATACAACATCCGAGTACCTATCACAATCTCTATCTTCATCCAACACAACAAAA
>M103-83-GA-TWN-2013
AGCTTCTCCAATCTGTCCGGAACTACATCACAATCCACTACCATACTAGCTTCAACAACACCAAGTGCTGAGTCAACCCCACAATCCACAACAGTCAAGATCAAAAACACAACAACAACCCAAATATTACCTAGCAAACCCACCACAAAACAACGCCAAAATAAACCACAAAACAAACCCAACAATGATTTTCACTTTGAAGTGTTCAATTTTGTACCCTGCAGCATATGCAGCAACAATCCAACCTGCTGGGCCATCTGCAAGAGAATACCAAACAAAAAACCTGGAAAGAAAACCACCACCAAACCCACAAAAAAACCAACCCTCAAGACAACCAAAAAAGATCCCAAACCTCAAACCACAAAACCAAAGGAAGTACTCACTACCAAGCCCACAGGAAAGCCAACCATCAACACCACTAAAACAAACATCAGAACTACACTGCTCACCTCCAACACCAAAGGAAATCCAGAACACACAAGTCAAGAGGAAACCCTCCACTCAACCACCTCCGAAGGCTATCTAAGCCCATCCCAAGTCTATACAACATCCGGTCAAGAGGAAACCCTCCACTCAACCACCTCCGAAGGCTATCTAAGCTCATCACAAGTCTATACAACATCCGAGTACCTATCACAATCTCTATCTTCATCCAACACAACAAAA
>PC-52-GA-TWN-2013
AGCTTCTCCAATCTGTCCGGAACTACATCACAATCCACCACCATACTAGCTTCAACAACACCAAGTGCTGAGTCAACCCCACAATCCACAACAGTCAAGATCAAAAACACAACAACAACCCAAATATTACCTAGCAAACCCACCACAAAACAACGCCAAAATAAACCACAAAACAAACCCAACAATGATTTTCACTTTGAAGTGTTCAATTTTGTACCCTGCAGCATATGCAGCAACAATCCAACCTGCTGGGCCATCTGCAAGAGAATACCAAACAAAAAACCTGGAAAGAAAACCACCACCAAGCCCACAAAAAAACCAACCCTCAAGACAACCAAAAAAGATCCCAAACCTCAAACCACAAAACCAAAGGAAGTACTCACTACCAAGCCCACAGGAAAGCCAACCATCAACACCACTAAAACAAACATCAGAACTACACTGCTCACCTCCAACACCAAAGGAAATCCAGAACACACAAGTCAAGAGGAAACCCTCCACTCAACCACCTCCGAAGGCTATCCAAGCCCATCCCAAGTCTATACAACATCCGGTCAAGAGGAAACCCTCCACTCAACCACCTCCGAAGGCTATCTAAGCTCATCACAAGTCTATACAACATCTGAGTACCTATCACAATCTCCATCTTCATCCAACACAACAAAA
>PC-55-GA-TWN-2013
AGCTTCTCCAATCTGTCCGGAACTACATCACAATCCACCACCATACTAGCTTCAACAACACCAAGTGCTGAGTCAACCCCACAATCCACAACAGTCAAGATCAAAAACACAACAACAACCCAAATATTACCCAGCAAACCCACCACAAAACAACGCCAAAATAAACCACAAAACAAACCCAACAATGATTTTCACTTTGAAGTGTTCAATTTTGTACCCTGCAGCATATGCAGCAACAATCCAACCTGCTGGGCCATCTGCAAGAGAATACCAAACAAAAAACCTGGAAAGAAAACCACCACCAAGCCCACAAAAAAACCAACCCTCAAGACAACCAAAAAAGATCCCAAACCTCAAACCACAAAACCAAAGGAAGTACTCACTACCAAGCCCACAGGAAAGCCAACCATCAACACCACTAAAACAAACATCAGAACTACACTGCTCACCTCCAACACCAAAGGAAATCCAGAACACACAAGTCAAGAGAAAACCCTCCACTCAACCACCTCCGAAGGCTATCTAAGCCCATCCCAAGTCTATACAACATCCGGTCAAGAGGAAACCCTCCACTCAACCACCTCCGAAGGCTATCTAAGCTCATCACAAGTCTATACAACATCCGAGTACCTATCACAATCTCTATCTTCATCCAACACAACAAAA
>PC-66-GA-TWN-2013
AGCTTCTCCAATCTGTCCGGAACTACATCACAATCCACCACCATACTAGCTTCAACAACACCAAGTGCTGAGTCAACCCCACAATCCACAACAGTCAAGATCAAAAACACAACAACAACCCAAATATTACCTAGCAAACCCACCATAAAACAACGCCAAAATAAACCACAAAACAAACCCAACAATGATTTTCACTTTGAAGTGTTCAATTTTGTACCCTGCAGCATATGCAGCAACAATCCAACCTGCTGGGCCATCTGCAAGAGAATACCAAACAAAAAACCTGGAAAGAAAACCACCACCAAGCCCACAAAAAAACCAACCCTCAAGACAACCAAAAAAGATCCCAAACCTCAAACCACAAAACCAAAGGAAGTACTCACTACCAAGCCCACAGAAAAGCCAACCATCAACACCACTAAAACAAACATCAGAACTACACTGCTCACCTCCAACACCAAAGGAAATCCAGAACACACAAGTCAAGATGAAACCCTCCACTCAACCACCTCCGAAGGCTATCTAAGCCCATCCCAAGTCTATACAACATCCGGTCAAGAGGAAACCCTCCACTCAACCACCTCCGAAGGCTATCTAAGCTCATCACAAGTCTATACAACATCCGAGTACCTATCACAATCTCTATCTTCATCCAACACAACAAAA
>R102-06-GA-TWN-2013
AGCTTCTCCAATCTGTCCGGAACTACATCACAATCCACCACCATACTAGCTTCAACAACACCAAGTGCTGAGTCAACCCCACAATCCACAACAGTCAAGATCAAAAACACAACAACAACCCAAATATTACCTAGCAAACCCACCACAAAACAACGCCAAAATAAACCACAAAACAAACCCAACAATGATTTTCACTTTGAAGTGTTCAATTTTGTACCCTGCAGCATATGCAGCAACAATCCAACCTGCTGGGCCATCTGCAAGAGAATACCAAACAAAAAACCTGGAAAGAAAACCACCACCAAGCCCACAAAAAAACCAACCCTCAAGACAACCAAAAAAGATCCCAAACCTCAAACCACAAAACCAAAGGAAGTACTCACTACCAAGCCCACAGGAAAGCCAACCATCAACACCACTAAAACAAACATCAGAACTACACTGCTCACCTCCAACACCAAAGGAAATCCAGAACACACAAGTCAAGAGGAAACCCTCCACTCAACCACCTCCGAAGGCTATCTAAGCCCATCCCAAGTCTATACAACATCCGGTCAAGAGGAAACCCTCCACTCAACCACCTCCGAAGGCTATCTAAGCTCATCACAAGTCTATACAACATCCGAGTACCTATCACAATCTCTATCTTCATCCAACACAACAAAA
>R102-17-GA-TWN-2013
AGCTTCTCCAATCTGTCCGGAACTACATCACAATCCACCACCATACTAGCTTCAACAACACCAAGTGCTGAGTCAACCCCACAATCCACAACAGTCAAGATCAAAAACACAACAACAACCCAAATACCACCCAGCAAACCCACCACAAAACAACGCCAAAACAAACCACAAAACAAACCCAACAATGATTTTCACTTTGAAGTGTTCAATTTTGTACCCTGCAGCATATGCAGCAACAATCCAACCTGCTGGGCCATCTGCAAGAGAATACCAAACAAAAAACCTGGAAAGAAAACCACCACCAAGCCCACAAAAAAACCAACCCTCAAGACAACCAAAAAAGATCCCAAACCTCAAACCACAAAACCAAAGGAAGTACTCACTACCAAGCCCACAGGAAAGCCAACCATCAACACCACTAAAACAAACATCAGAACTACACTGCTCACCTCCAACACCAAAGGAAATCCAGAACACACAAGTCAAGAGGAAACCCTCCACTCAACCACCTCCGAAGGCTATCTAAGCCCATCCCAAGTCTATACAACATCCGGTCAAGAGGAAACCCTCCACTCAACCACCTCCGAAGGCTATCTAAGCTCATCACAAGTCTATACAACATCCGAGTACCTATCACAATCTCTATCTTCATCCAACACAACAAAA
>R102-18-GA-TWN-2013
AGCTTCTCCAATCTGTCCGGAACTACATCACAATCCACCACCATACTAGCTTCAACAACACCAAGTGTTGAGTCAACTCCACAATCCACAACAGTCAAGATCAAAAACACAACAACAACCCAAATATTACCCAGCAAACCCACCACAAAACAACGCCAAAACAAACCACAAAACAAACCCAACAATGATTTTCACTTTGAAGTGTTCAATTTTGTACCCTGCAGCATATGCAGCAACAATCCAACCTGCTGGGCCATCTGCAAGAGAATACCAAACAAAAAACCTGGAAAGAAAACCACCACCAAGCCCACAAAAAAACCAACCCTCAAGACAACCAAAAAAGATCCCAAACCTCAAACCACAAAACCAAAGGAAGTACTCACTACCAAGCCTACAGGAAAGCCAACCATCAACACCACTAAAACAAACATCAGAATTACACTGCTCACCTCCAACACCAAAGGAAATCCAGAACACACAAGTCAAGAGGAAACCCTCCACTCAACCACCTCCGAAGGCTATCTAAGCCCATCACAAGTCTATACAACATCCGGTCAAGAGGAAACCCTCCACTCAACCACCTCCGAAGGCTATCTAAGCCCATCACAAGTCTATACAACATCCGAGTACCTATCACAATCTCTATCTTCATCCAACGCAACAAAA
>R102-21-GA-TWN-2013
AGCTTCTCCAATCTGTCCGGAACTACATCACAATCCACCACCATACTAGCTTCAACAACACCAAGTGCTGAGTCAACCCCACAATCCACAACAGTCAAGATCAAAAACACAACAACAACCCAAATATTACCTAGCAAACCCACCACAAAACAACGCCAAAATAAACCACAAAACAAACCCAACAATGATTTTCACTTTGAAGTGTTCAATTTTGTACCCTGCAGCATATGCAGCAACAATCCAACCTGCTGGGCCATCTGCAAGAGAATACCAAACAAAAAACCTGGAAAGAAAACCACCACCAAGCCCACAAAAAAACCAACCCTCAAGACAACCAAAAAAGATCCCAAACCTCAAACCACAAAACCAAAGGAAGTACTCACTACCAAGCCTACAGGAAAGCCAACCGTCAACACCACTAAAACAAACATCAGAACTACACTACTCACCTCCAACACCAAAGGAAATCCAGAACACACAAGTCAAGAGGAAACCCTCCACTCAACCACCTCCGAAGGCTATCTAAGCCCATCCCAAGTCTATACAACATCCGGTCAAGAGGAAACCCTCCACTCAACCACCTCCGAAGGCTATCTAAGCCCATCACAAGTCTATACAACATCCGAGTACCTATCACAATCTCTATCTTCATCCAACACAACAAAA
>KM402625-GA-ON1-Spain-2014
AGCTTCTCCAATCTGTCCGGAACTACATCACAATCCACCACCATACTAGCTTCAACAACACCAAGTGCTGAGTCAACCCCACAATCCACAACAGTCAAGATCATAAACACAACAACAACCCAAATATTACCTAGCAAACCCACCACAAAACAACGCCAAAATAAACCACAAAACAAACCCAACAATGATTTTCACTTTGAAGTGTTCAATTTTGTACCCTGCAGCATATGCAGCAACAATCCAACCTGCTGGGCCATCTGCAAGAGAATACCAAACAAAAAACCTGGAAAGAAAACCACCACCAAGCCCACAAAAAAACCAACCCTCAAGACAACCAAAAAAGATCCCAAACCTCAAACCACAAAACCAAAGGAAGTACTCACTACCAAGCCTACAGGAAAGCCAACCATCAACACCACTAAAACAAACATCAGAACTACACTGCTCACCTCCAACACCAAAGGAAATCCAGAACACACAAGTCAAAAGGAAACCCTCCACTCAACCACCTCCGAAGGCTATCTAAGCCCATCACAAGTCTATACAACATCCGGTCAAGAGGAAACCCTCCACTCAACCACCTCCGAAGGCTATCTAAGCCCATCACAAGTCTATACAACATCCGAGTACCTATCACAATCTCTATCTTCATCCAACACAACAAAA
>KT285064-G-A-China-2014
AGCTTCTCCAATCTGTCCGGAACTACATCACAATCCACCACCATACTAGCTTCAACAACACCAAGTGCTGAGTCAACCCCACAATCCACAACAGTCAAGATCAAAAACACAACAACAACCCAAATATTACCTAGCAAACCCACCACAAAACAACGCCAAAATAAACCACAAAACAAACCCAACAATGATTTTCACTTTGAAGTGTTCAATTTTGTACCCTGCAGCATATGCAGCAACAATCCAACCTGCTGGGCCATCTGCAAGAGAATACCAAACAAAAAACCTGGAAAGAAAACCACCACCAAGCCCACAAAAAAACCAACCCTCAAGACAACCAAAAAAGATCCCAAACCTCAAACCACAAAACCAAAGGAAGTACTCACTACCAAGCCTACAGGAAAGCCAACCATCAACACCACTAAAACAAACATCAGAACTACACTGCTCACCTCCAACACCAAAGGAAATCCAGAACACACAAGTCAAGAGGAAACCCTCCACTCAACCACCTCCGAAGGCTATCTAAGCCCTTCCCAAGTCTATACAACATCCGGTCAAGAGGAAACCCTCCACTCAACCACCTCCAAAGGCTATCTAAGCCCATCACAAGTCTATACAACATCCGAGTACCTATCACAATCTCTATCTTCATCCAACACAACAAAA
>KX765977-G-A-New_Zealand-2014
AGCTTCTCCAATCTGTCCGGAACTACATCACAATCCACCACCATACTAGCTTCAACAACACCAAGTGCTGAGTCAACCCCACAATCCACAACAGTCAAGATCAAAAACACAACAACAACCCAAATATTACCTAGCAAACCCACCACAAAACAACGCCAAAATAAACCACAAAACAAACCCAACAATGATTTTCACTTTGAAGTGTTCAATTTTGTACCCTGCAGCATATGCAGCAACAATCCAACCTGCTGGGCCATCTGCAAGAGAATACCAAACAAAAAACCTGGAAAGAAAACCACCATCAAGCCCACAAAAAAACAAACCCTCAAGACAACCAAAAAAGATCCCAAACCTCAAACCACAAAACCAAAGGAAGTACTCACTACCAAGCCTACAGGAAAGCCAACCATCAACACCACTAAAACAAACATCAGAACTACACTGCTTACCTCCAACACCAAAGGAAATCCAGAACACACAAGTCAAGAGGAAACCCTCCACTCAACCACCTCCGAAGGCTATCCAAGCCCATCACAAGTCTACACAACATCCAGTCAAGAGGAAACCCTCCACTCAACCACCTCCGAAGGCTATCCAAGCCCATCACAAGTCCATACAACATCCGAGTACCCATCACAATCTCTATCTTCATCCAACACAACAAAA
>M103-121-GA-TWN-2014
AGCTTCTCCAATCTGTCCGGAACTACATCACAATCCACCACCATACTAGCTTCAACAACACCAAGTGCTGAGTCAACCCCACAATCCACAACAGTCAAGATCAAAAACACAACAACAACCCAAATATTACCTAGCAAACCCACCACAAAACAACGCCAAAATAAACCACAAAACAAACCCAACAATGATTTTCACTTTGAAGTGTTCAATTTTGTACCCTGCAGCATATGCAGCAACAATCCAACCTGCTGGGCCATCTGCAAGAGAATACCAAACAAAAAACCTGGAAAGAAAACCACCACCAAGCCCACAAAAAAACCAACCCTCAAGACAACCAAAAAAGATCCCAAACCTCAAACCACAAAACCAAAGGAAGTACTCACTACCAAGCCTACAGGAAAGCCAACCATCAACACCACTAAAACAAACATCAGAACTACACTGCTCACCTCCAACACCAAAGGAAATCCAGAACACACAAGTCAAGAGGAAACCCTCCACTCAACCACCTCCGAAGGCTATCTAAGCCCATCCCAAGTCTATACAACATCCGGTCAAGAGGAAACCCTCCACTCAACCACCTCCGAAGGCTATCTAAGCCCATCACAAGTCTATACAACATCCGAGTACCTATCACAATCTCTATCTTCATCCAACACAACAAAA
>M103-132-GA-TWN-2014
AGCTTCTCCAATCTGTCCGGAACTACATCACAATCCACCACCATACTAGCTTCAACAACACCAAGTGCTGAGTCAACCCCACAATCCACAACAGTCAAGATCAAAAACACAACAACAACTCAAATATTACCCAGCAAACCCACCACAAAACAACGCCAAAATAAACCACAAAACAAACCCAACAATGATTTTCACTTTGAAGTGTTCAATTTTGTACCCTGCAGCATATGCAGCAACAATCCAACCTGCTGGGCCATCTGCAAGAGAATACCAAACAAAAAACCTGGAAAGAAAACCACCACCAAGCCCACAAAAAAACCAACCCTCAAGACAACCAAAAAAGATCCCAAACCTCAAACCACAAAACCAAAGGAAGTACTCACTACCAAGCCTACAGGAAAGCCAACCATCAACACCACTAAAACAAACATCAGAACTACACTGCTCACCTCCAACACCAAAGGAAATCCAGAACACACAAGTCAAAAGGAAACCCTCCACTCAACCACCTCCGAAGGCTATCTAAGCCCATCCCAAGTCTATACAACATCCGGTCAAGAGGAAACCCTCCACTCAACCACCTCCGAAGGCTATCTAAGCCCATCACAAGTCTATACAACATCCGAGTACCTATCACAATCTCTATCTTCATCCAACACAACAAAA
>M103-133-GA-TWN-2014
AGCTTCTCCAATCTGTCCGGAACTACATCACAATCCACCACCATACTAGCTTCAACAACACCAAGTGCTGAGTCAACCCCACAATCCACAACAGTCAAGATCAAAAACACAACAACAACCCAAATATTACCTAGCAAACCCACCACAAAACAACGCCAAAATAAACCACAAAACAAACCCAACAATGATTTTCACTTTGAAGTGTTCAATTTTGTACCCTGCAGCATATGCAGCAACAATCCAACCTGCTGGGCCATCTGCAAGAGAATACCAAACAAAAAACCTGGAAAGAAAACCACCACCAAGCCCACAAAAAAACCAACCCTCAAGACAACCAAAAAAGATCCCAAACCTCAAACCACAAAACCAAAGGAAGTACTCACTACCAAGCCTACAGGAAAGCCAACCGTCAACACCACTAAAACAAACATCAGAACTACACTACTCACCTCCAACACCAAAGGAAATCCAGAACACACAAGTCAAGAGGAAACCCTCCACTCAACCACCTCCGAAGGCTATCTAAGCCCATCCCAAGTCTATACAACATCCGGTCAAGAGGAAACCCTCCACTCAACAACCTCCGAAGGCTATCTAAGCCCATCACAAGTCTATACAACATCCGAGTACCTATCACAATCTCTATCTTCATCCAACACAACAAAA
>M103-135-GA-TWN-2014
AGCTTCTCCAATCTGTCCGGAACTACATCACAATCCACCACCATACTAGCTTCAACAACACCAAGTGCTGAGTCAACCCCACAATCCACAACAGTCAAGATCAAAAACATAACAACAACCCAAATATTACCTAGCAAACCCACCACAAAACAACGCCAAAATAAACCACAAAACAAACCCAACAATGATTTTCACTTTGAAGTGTTCAATTTTGTACCCTGCAGCATATGCAGCAACAATCCAACCTGCTGGGCCATCTGCAAGAGAATACCAAACAAAAAACCTGGAAAGAAAACCACCACCAAGCCCACAAAAAAACCAACCCTCAAGACAACCAAAAAAGATCCCAAACCTCAAACCACAAAACCAAAGGAAGTACTCACTACCAAGCCCACAGGAAAGCCAACCATCAACACCACTAAAACAAACATCAGAACTACACTGCTCACCTCCAACACCAAAGGAAATCCAGAACACACAAGTCAAGAGGAAACCCTCCACTCAACCACCTCCGAAGGCTATCTAAGCCCATCCCAAGTCTACACAACATCCGGTCAAGAGGAAACCCTCCACTCAACCACCTCCGAAGGCTATCTAAGCTCATCACAAGTCTATACAACATCCGAGTACCTATCACAATCTCTATCTTCATCCAACACAACAAAA
>M103-144-GA-TWN-2014
AGCTTCTCCAATCTGTCCGGAACTACATCACAATCCACCACCATACTAGCTTCAACAACACCAAGTGCTGAGTCAACCCCACAATCCACAACAGTCAAGATCATAAACACAACAACAACCCAAATATTACCTAGCAAACCCACCACAAAACAACGCCAAAATAAACCACAAAACAAACCCAACAATGATTTTCACTTTGAAGTGTTCAATTTTGTACCCTGCAGCATATGCAGCAACAATCCAACCTGCTGGGCCATCTGCAAGAGAATACCAAACAAAAAATCTGGAAAGAAAACCACCACCAAGCCCACAAAAAAACCAACCCTCAAGACAACCAAAAAAGATCCCAAACCTCAAACCACAAAACCAAAGGAAGTACTCACTACCAAGCCTACAGGAAAGCCAACCATCAACACCACTAAAACAAACATCAGAACTACACTGCTCATCTCTAACACCAAAGGAAATCCAGAACACACAAGTCAAAAGGAAACCCTCCACTCAACCACCTCCGAAGGCTATCTAAGCCCATCACAAGTCTATACAACATCCGGTCAAGAGGAAACCCTCCACTCAATCACCTCCGAAGGCTATCTAAGCCCATCACAAGTCTATACAACATCCGAGTACCTATCACAATCTCTATCTTCATCCAACACAACAAAA
>M103-16-GA-TWN-2014
AGCTTCTCCAATCTGTCCGGAACTACATCACAATCCACCACCATACTAGCTTCAATAACACCAAGTGCTGAGTCAACCCCACAATCCACAACAGTCAAGATCAAAAACACAACAACAACTCAAATATTACCCAGCAAACCCACCACAAAACAACGCCAAAATAAACCACAAAACAAACCCAACAATGATTTTCACTTTGAAGTGTTCAATTTTGTACCCTGCAGCATATGCAGCAACAATCCAACCTGCTGGGCCATCTGCAAGAGAATACCAAACAAAAAACCTGGAAAGAAAACCACCACCAAGCCCACAAAAAAACCAACCCTCAAGACAACCAAAAAAGATCCCAAACCTCAAACCACAAAACCAAAGGAAGTACTCACTACCAAGCCTACAGGAAAGCCAACCATCAACACCACTAAAACAAACATCAGAACTACACTGCTCACCTCCAACACCAAAGGAAATCCAGAACACACAAGTCAAAAGGAAACCCTCCACTCAACCACCTCCGAAGGCTATCTAAGCCCATCCCAAGTCTATACAACATCCGGTCAAGAGGAAACCCTCCACTCAACCACCTCCGAAGGCTATCTAAGCCCATCACAAGTCTATACAACATCCGAGTACCTATCACAATCTCTATCTTCATCCAACACAACAAAA
>M103-17-GA-TWN-2014
AGCTTCTCCAATCTGTCCGGAACTACATCACAATCCACCACCATACTAGCTTCAACAACACCAAGTGCTGAGTCAACCCCACAATCCACAACAGTCAAGATCAAAAACACAACAACAACCCAAATATTACCTAGCAAACCCACCACAAAACAACGCCAAAATAAACCACAAAACAAACCCAACAATGATTTTCACTTTGAAGTGTTCAATTTTGTACCCTGCAGCATATGCAGCAACAATCCAACCTGCTGGGCCATCTGCAAGAGAATACCAAACAAAAAACCTGGAAAGAAAACCACCACCAAGCCCACAAAAAAACCAACCCTCAAGACAACCAAAAAAGATCCCAAACCTCAAACCACAAAACCAAAGGAAGTACTCACTATCAAGCCTACAGGAAAGCCAACCGTCAACACCACTAAAACAAACATCAGAACTACACTACTCACCTCCAACACCAAAGGAAATCCAGAACACACAAGTCAAGAGGAAACCCTCCACTCAACCACCTCCGAAGGCTATCTAAGCCCATCCCAAGTCTATACAACATCCGGTCAAGAGGAAACCCTCCACTCAACCACCTCCGAAGGCTATCTAAGCCCATCACAAGTCTATACAACATCCGAGTACCTATCACAATCTCTATCTTCATCCAACACAACAAAA
>M103-274-GA-TWN-2014
AGCTTCTCCAATCTGTCCGGAATTACATCACAATCCACCACCATACTAGCTTCAACAACACCAAGTGCTGAGTCAACCCCACAATCCACAACAGTCAAGATCAAAAACACAACAACAACCCAAATATTACCCAGCAAACCCACCACAAAACAACGCCAAAATAAACCACAAAACAAACCCAACAATGATTTTCACTTTGAAGTGTTCAATTTTGTACCCTGCAGCATATGCAGCAACAATCCAACCTGCTGGGCCATCTGCAAGAGAATACCAAACAAAAAACCTGGAAAGAAAACCACCACCAAGCCCACAAAAAAACCAACCCTCAAGACAACCAAAAAAGATCCCAAACCTCAAACCACAAAACCAAAGGAAGTACTCACTACCAAGCCTACAGGAAAGCCAACCATCAACACCACTAAAACAAACATCAGAACTACACTGCTCACCTCCAACACCAAAGGAAATCCAGAACACACAAGTCAAGAGGAAACCCTCCACTCAACCACCTCCGAAGGCTATCTAAGCCCATCCCAAGTCTATACAACATCCGGTCAAGAGGAAACCCTCCACTCAACCACCTCCGAAGGCTATCTAAGCCCATCACAAGTCTATACAACATCCGAGTACCTATCACAATCTCTATCTTCATCCAACACAACAAAA
>M103-279-GA-TWN-2014
AGCTTCTCCAATCTGTCCGGAACTACATCACAATCCACCACCATACTAGCTTCAACAACACCAAGTGCTGAGTCAACCCCACAATCCACAACAGTCAAGATCAAAAACACAACAACAACCCAAATATTACCTAGCAAACCCACCACAAAACAACGCCAAAATAAACCACAAAACAAACCCAACAATGATTTTCACTTTGAAGTGTTCAATTTTGTACCCTGCAGCATATGCAGCAACAATCCAACCTGCTGGGCCATCTGCAAGAGAATACCAAACAAAAAACCTGGAAAGAAAACTACCACCAAGCCCACAAAAAAACCAACCCTCAAGACAACCAAAAAAGATCCCAAACCTCAAACCACGAAACCAAAGGAAGTACTCACTACCAAGCCTACAGGAAAGCCAACCGTCAACACCACTAAAACAAACATCAGAACTACACTACTCACCTCCAACACCAAAGGAAATCCAGAACACACAAGTCAAGAGGAAACCCTCCACTCAACCACCTCCGAAGGCTATCCAAGCCCATCCCAAGTCTATACAACATCCGGTCAAGAGGAAACTCCCCACTCAACCACCTCCGAAGGCTATCCAAGCCCATCACAAGTCTATACAACATCCGAGTACCCATCACAATCTCCATCTTCATCCAACACAACAAAA
>M103-487-GA-TWN-2015
AGCCTCTCCAATCCATCCGGAACTACATCACAATCCACCACCATACCAGCCTCAACAACACCAAGTGCTGAGTCAACCCCACAATCCACAACAGTCAAGATCAAAAACACAACAACAACCCAAATATTACCTAGCAAACCCACCACAAAACAACGCCAAAATAAACCACAAAACAAACCCAACAATGATTTTCATTTTGAAGTGTTCAATTTTGTACCCTGCAGTATATGCAGCAACAATCCAACCTGCTGGGCCATCTGCAAGAGAATACCAAACAAAAAACCTGGAAAGAAAACCACCACCAAGCCCACAAAAAAACCAACCCTCAAGACAACCAAAAAAGATCCCAAACCTCAAACCACAAAACCAAAGGAAGTACTCACTACCAAGCCTACAGGAAAGCCAACCATCAACACCACCAAAACAAACATCAGAACTACACTGCTCACCTCCAACACCAAAGGAAATCCAGAACACACAAGTCAAGAGGAAACCCTCCACTCAACCACCTCCGAAGGCTATCTAAGCCCATCACAAGTCTATACAACATCCGGTCAAGAGGAAACCCTCCACTCAACCACCTCCGAAGGCTATCTAAGCCCATCACAAGTCTATACAACATCCGAGTACCTATCACAATCTCTATCTTCATCTAACACAACAAAA
>M103-582-GA-TWN-2015
AGCTTCTCCAATCTGTCCGGAACTACATCACAATCCACCACCATACTAGCTTCAACAACACCAAGTGCTGAGTCAACCCCACAATCCACAACAGTCAAGATCAAAAACACAACAACAACCCAAATATTACCTAGCAAACCCACCACAAAACAACGCCAAAATAAACCACAAAACAAACCCAACAATGATTTTCACTTTGAAGTGTTCAATTTTGTACCCTGCAGCATATGCAGCAACAATCCAACCTGCTGGGCCATCTGCAAGAGAATACCAAACAAAAAACCTGGAAAGAAAACCACCACCAAGCCCACAAAAAAACCAACCCTCAAGACAACCAAAAAAGATCCCAAACCTCAAACCACAAAACCAAAGGAAGTACTCACTACCAAGCCCACAGGAAAGCCAACCATCAACACCACTAAAACAAACATCAGAACTACACTGCTCACCTCCAACACCAAAGGAAATCCAGAACACACAAGTCAAGAGGAAACCCTCCACTCAACCACCTCCGAAGGCTATCTAAGCCCATCCCAAGTCTACACAACATCCGGTCAAGAGGAAACCCTCCACTCAACCACCTCCGAAGGCTATCTAAGCTCATCACAAGTCTATACAACATCCGAGTACCTATCACAATCTCTATCTTCATCCAACACAACAAAA
>KX765955-G-A-New_Zealand-2015
AGCTTTTCCAATCTGTCCGGAACTACATCACAATCCACCACCATACTAGCTTCTACAACACCAAGTGCTGAGTCAACCCCACAATCCACAACAGTCAAGATCAAAAACACAACAACAACCCAAATATTACCTAGCAAACCCACCACAAAACAACGCCAAAATAAACCACAAAACAAACCCAACAATGATTTTCACTTTGAAGTGTTCAATTTTGTACCCTGCAGCATATGCAGCAACAATCCAACCTGCTGGGCCATCTGCAAGAGAATACCAAACAAAAAACCTGGAAAGAAAACCACCACCAAGCCCACAAAAAAACCAACCCTCAAGACAACCAAAAAAGATCCCAAACCTCAAACCACAAAACCAAAGGAAGTACTCACTACCAAGCCTACAGGAAAGCCAACCATCAACACCACTAAAACAAACATCAGAACTACACTGCTCACCTCCAACACCAAAGGAAATCCAGAACACACAAGTCAAGAGGAAACCCTCCACTCAACCACCTCCGAAGGCTATCTAAGCCCATCACAAGTCTATACAACATCCGGTCAAGAGGAAACCCTCCACTCAACCACCTCCGAAGGCTATCTAAGCCCATCACAAGTCTATACAACATCCGAGTACCTATCACAATCTCTATCTTCATCCAACAAAACAAAA
>M103-633-GA-TWN-2015
AGCTTCTCCAATCTGTCCGGAACTACATCACAATCCACCACCATACTAGCTTCAACAACACCAAGTGCTGAGTCAACCCCACAATCCACAACAGTCAAGATCAAAAACACAACAACAACCCAAATATTACCTAGCAAACCCACCACAAAACAACGCCAAAATAAACCACAAAACAAACCCAACAATGATTTTCACTTTGAAGTGTTCAATTTTGTACCCTGCAGCATATGCAGCAACAATCCAACCTGCTGGGCCATCTGCAAGAGAATACCAAACAAAAAACCTGGAAAGAAAACCACCACCAAGCCCACAAAAAAACCAACCCTCAAGACAACCAAAAAAGATCCCAAACCTCAAACCACAAAACCAAAGGAAGTACTCACTACCAAGCCTACAGGAAAGCCAACCATCAACACCACTAAAACAAACATCAGAACTACACTGCTCACCTCCAACACCAAAGGAAATCCAGAACACACAAGTCAAGAGGAAACCCTCCACTCAACCACCTCCGAAGGCTATCTAAACCCATCCCAAGTCTATACAACATCCGGTCAAGAGGAAACCCTCCACTCAACCACCTCCGAAGGCTATCTAAGCCCATCACAAGTCTATACAACATCCGAGTACCTATCACAATCTCTATCTTCATCCAACACAACAAAA
>M103-656-GA-TWN-2015
AGCTTCTCCAATCTGTCCGGAACTACATCACAATCCACCACCATACTAGCTTCAACAACACCAAGTGCTGAGTCAACCCCACAATCCACAACAGTCAAGATCAAAAACACAACAACAACCCAAATATTACCTAGCAAACCCACCACAAAACAACGCCAAAATAAACCACAAAACAAACCCAACAATGATTTTCACTTTGAAGTGTTCAATTTTGTACCCTGCAGCATATGCAGCAACAATCCAACCTGCTGGGCCATCTGCAAGAGAATACCAAACAAAAAACCTGGAAAGAAAACCACCACCAAGCCCACAAAAAAACCAACCCTCAAGACAACCAAAAAAGATCCCAAACCTCAAACCACAAAACCAAAGGAAGTACTCACTACCAAGCCTACAGGAAAGCCAACCGTCAACACCACTAAAACAAACATCAGAACTACACTGCTCACCTCCAACACCAAAGGAAATCCAGAACACACAAGTCAAGAGGAAACCCTCCACTCAACCACCTCCGAAGGCTATCTAAGCCCATCCCAAGTCTATACAACATCCGGTCAAAAGGAAACCCTCCACTCAACCACCTCCGAAGGCTATCTAAGCCCATCACAAGTCTATACAACATCCGAGTACCTATCACAATCTCTATCTTCATCCAACACAACAAAA
>R104-04-GA-TWN-2015
AGCTTCTCCAATCTGTCCGGAACTACATCACAATCCACCACCATACTAGCTTCAACAACACCAAGTGCTGAGTCAACCCCACAATCCACAACAGTCAAGATCATAAACACAACAACAACCCAAATATTACCTAGCAAACCCACCACAAAACAACGCCAAAATAAACCACAAAACAAACCCAACAATGATTTTCACTTTGAAGTGTTCAATTTTGTACCCTGCAGCATATGCAGCAACAATCCAACCTGCTGGGCCATCTGCAAGAGAATACCAAACAAAAAACCTGGAAAGAAAACCACCACCAAGCCCACAAAAAAACCAACCCTCAAGACAACCAAAAAAGATCCCAAACCTCAAACCACAAAACCAAAGGAAGTACTCACTACCAAGCCTACAGGAAAGCCAACCATCAACACCACTAAAACAAACATCAGAACTACACTGCTCACCTCCAACACCAAAGGAAATCCAGAACACACAAGTCAAAAGGAAACCCTCCACTCAACCACCTCCGAAGGCTATCTAAGCCCATCACAAGTCTATATAACATCCGGTCAAGAGGAAACCCTCCATTCAACCACCTCCGAAGGCTATCTAAGCCCATCACAAGTCTATACAACATCCGAGTACCTATCACAATCTCTATCTTCATCCAACACAACAAAA
>R104-05-GA-TWN-2015
AGCTTCTCCAATCTGTCCGGAACTACATCACAATCCACCACCATACTAGCTTCAACAACACCAAGTGCTGAGTCAACCCCACAATCCACAACAGTCAAGATCAAAAACACAACAACAACCCAAATATTACCTAGCAAACCCACCACAAAACAACGCCAAAATAAACCACAAAACAAACCCAACAATGATTTTCACTTTGAAGTGTTCAATTTTGTACCCTGCAGCATATGCAGCAACAATCCAACCTGCTGGGCCATCTGCAAGAGAATACCAAACAAAAAACCTGGAAAGAAAACCACCACCAAGCCCACAAAAAAACCAACCCTCAAGACAACCAAAAAAGATCCCAACCCTCAGACCACAAAACCAAAGGAAGTACTCACTACCAAGCCTACAGGAAAGCCAACCATCAACACCACTAAAACAAACATCAGAACTACACTGCTCACCTCCAACACCAAAGGAAATCCAGAACACACAAGTCAAGAGGAAACCCTCCACTCAACCACCTCCGAAGGCTATCTAAGCCCATCCCAAGTCTATACAACATCCGGTCAAGAGGAAACCCTTCACTCAACCACCTCCGAAGGCTATCTAAAACCATCACAAGTCTATACAACATCCGAGTACCTATCACAATCTCTATCTTCATCCAACACAACAAAA
>R104-09-GA-TWN-2015
AGCTTATCCAATCTGTCCGGAACTACATCACAATCCACCACCATACTAGCTTCAACAACACCAAGTGCTGAGTCAACCCCACAATCCACAACAGTCAAGATCAAAAACACAACAACAACCCAAATATTACCTAGCAAACCCACCACAAAACAACGCCAAAATAAACCACAAAACAAACCCAACAATGATTTTCACTTTGAAGTGTTCAATTTTGTACCCTGCAGCATATGCAGCAACAATCCAACCTGCTGGGCCATCTGCAAGAGAATACCAAACAAAAAACCTGGAAAGAAAACCACCACCAAGCCCACAAAAAAACCAACCCTCAAGACAACCAAAAAAGATCCCAAACCTCAAACCACGAAACCAAAGGAAGTACTCACTACCAAGCCTACAGGAAAGCCAACCATCAACACCACTAAAACAAACATCAGAACTACACTGCTCACCTCCAACACCAAAGGAAATCCAGAACACACAAGTCAAGAGGAAACCCTCCACTCAACCACCTCCGAAGGCTATCTAAGCCCATCCCAAGTCTATACAACATCCGGTCAAGAGGAAACCCTCCACTCAACCACCTCCGAAGGCTATCCAAGCCCATCACAAGTCTATACAACATCCGAGTACTTATCACAATCTCTATCTTCATCCAACACAACAAAA
>R104-13-GA-TWN-2015
AGCTTCTCCAATCTGTCCGGAACTACATCACAATCCACCACCATACTAGCTTCAACAACACCAAGTGCTGAGTCAACCCCACAATCCACAACAGTCAAGATCAAAAACACAACAACAACCCAAATATTACCTAGCAAACCCACCACAAAACAACGCCAAAATAAACCACAAAACAAACCCAACAATGATTTTCACTTTGAAGTGTTCAATTTTGTACCCTGCAGCATATGCAGCAACAATCCAACCTGCTGGGCCATCTGCAAGAGAATACCAAACAAAAAACCTGGAAAGAAAACCACCACCAAGCCCACAAAAAAACCAACCCTCAAGACAACCAAAAAAGATCCCAAACCTCAAACCACAAAACCAAAGGAAGTACTCACTACCAAGCCTACAGGAAAGCCAACCATCAACACCACTAAAACAAACATCAGAACTACACTGCTCACCTCCAACACCAAAGGAAATCCAGAACACACAAGTCAAGAGGAAACCCTCCACTCAACCACCTCCGAAGGCTATCTAAGCCCATCCCAAGTCTATACAACATCCGGTCAAGGGGAAACCCTCCACTCAACCACCTCCGAAGGCTATCTAAGCCCATCACAAGTCTATACAACATCTGAGTACCTATCACAATCTCTATCTTCATCCAACACAACAAAA
>R104-14-GA-TWN-2015
AGCTTCTCCAATCTGTCCGGAACTACATCACAATCCACCACCATACTAGCTTCAACAACACCAAGTGCTGAGTCAACCCCACAATCCACAACAGCCAAGATCATAAACACAACAACAACCCAAATATTACCTAGCAAACCCACCACAAAACAACGCCAAAATAAACCACAAAACAAACCCAACAATGATTTTCACTTTGAAGTGTTCAATTTTGTACCCTGCAGCATATGCAGCAACAATCCAACCTGCTGGGCCATCTGCAAGAGAATACCAAACAAAAAACCTGGAAAGAAAACCACCACCAAGCCCACAAAAAAACCAACCCTCAAGACAACCAAAAAAGATCCCAAACCTCAAACCACAAAACCAAAGGAAGTACTCACTACCAAGCCTACAGGAAAGCCAACCATCAACACCACTAAAACAAACATCAGAACTACACTGCTCATCTCTAACACCAAAGGAAATCCAGAACACACAAGTCAAAAAGAAACCCTCCACTCAACCACCTCCGAAGGCTATCTAAGCCCATCACAAGTCTATACAACATCCGGTCAAGAGGAAACCCTCCACTCAACCACCTCCGAAGGCTATCTAAGCCCATCACAAGTCTATACAACATCCGAGTACCTATCACAATCTCTATCTTCATCCAACACAACAAAA
>R104-17-GA-TWN-2015
AGCTTCTCCAATCTGTCCGGAACTACATCACAATCCACCACCATACTAGCTTCAACAACACCAAGTGCTGAGTCAACCCCACAATCCACAACAGTCAAGATCAAAAACACAACAACAACCCAAATATTACCCAGCAAACCCACCACAAAACAACGCCAAAATAAACCACAAAACAAACCCAACAATGATTTTCACTTTGAAGTGTTCAATTTTGTACCCTGCAGCATATGCAGCAACAATCCAACCTGCTGGGCCATCTGCAAGAGAATACCAAACAAAAAACCTGGAAAGAAAACCACCACCAAGCCCACAAAAAAACCAACCCTCAAGACAACCAAAAAAGATCCCAAACCTCAAACCACGAAACCAAAGGAAGTACTCACTACCAAGCCTACAGGAAAGCCAACCATCAACACCACTAAAACAAACATCAGAACTACACTGCTCACCTCCAACACCAAAGGAAATCCAGAACACACAAGTCAAGAGGAAACCCTCCACTCAACCACCTCCGAAGGCTATCTAAGCCCATCCCAAGTCTATACAACATCCGGTCAAGAGGAAACCCTCCACTCAACCACCTCCGAAGGCTATCCAAGCCCATCACAAGTCTATACAACATCCGAGTATTTATCACAATCTCTATCTTCATCCAACACAACAAAA
>R104-19-GA-TWN-2015
AGCTTCTCCAATCTGTCCGGAACTACATCACAATCCACCACCATACTAGCTTCAACAACATCAAGTGCTGAGTCAACCCCACAATCCACAACAGTCAAGATCAAAAACACAACAACAACCCAAATATTACCTAGCAAACCCACCACAAAACAACGCCAAAATAAACCACAAAACAAACCCAACAATGATTTTCACTTTGAAGTGTTCAATTTTGTACCCTGCAGCATATGCAGCAACAATCCAACCTGCTGGGCCATCTGCAAGAGAATACCAAACAAAAAACCTGGAAAGAAAACCACCACCAAGCCCACAAAAAAACCAACCCTCAAGACAACCAAAAAAGATCCCAAACCCCAAACCACAAAACCAAAGAAAGCACTCACTACCAAGCCCACAGGAAAGCCAACCATCAACACCACCAAAACAAACATCAGAACTACACTGCTCACCTCCAACACCAAAGGAAATCCAGAACACACAAGTCAAGAGGAAACCCTCCACTCAACCACCTCCGAAGGCTATCCAAGCCCATCACAAGTCTATACAACATCCGGTCAAGAGAAAACCCTCCACTCAACCACCTCCGAAGACTATCCAAGCCCATCACAAGTCCATACAACATCCGAGTACCTATCACAATCTCTATCTTCATCCAACACAACAAAA
>R104-20-GA-TWN-2015
AGCTTCTCCAATCTGTCCGGAACTACATCACAATCCACCACCATACTAGCTTCAACAACACCAAGTGCTGAGTCAACCCCACAATCCACAACAGTCAAGATCATAAACACAACAACAACCCAAATATTACCTAGCAAACCCACCACAAAACAACGCCAAAATAAACCACAAAACAAACCCAACAATGATTTTCACTTTGAAGTGTTCAATTTTGTACCCTGCAGCATATGCAGCAACAATCCAACCTGCTGGGCCATCTGCAAGAGAATACCAAACAAAAAACCTGGAAAGAAAACCACCACCAAGCCCACAAAAAAACCAACCCTCAAGACAACCAAAAAAGATCCCAAACCTCAAACCACAAAACCAAAGGAAGTACTCACTACCAAGCCCACAGGAAAGCCAACCATCAACACCACCAAAACAAACATCAGAACTACACTGCTCATCTCCAACACCAAAGGAAATCCAGAACACACAAGTCAAAAGGAAACCCTCCACTCAACCACCTCCGAAGGCTATCCAAGCCCATCACAAGTCTATACAACATCCGGTCAAAAGGAAACCCTCCACTCAACCACCTCCGAAGGCTATCTAAGCCCATCACAAGTCTATACAACATCCGAGTACCTATCACAATCTCTATCTTCATCCAACACAACAAAA
>R104-25-GA-TWN-2015
AGCTTCTCCAATCTGTCCGGAACTACATCACAATCCACCACCATACTAGCTTCAACAACACCAAGTGCTGAGTCAACCCCACAATCCACAACAGTCAAGATCAAAAACACAACAACAACCCAAATATTACCTAGCAAACCCACCACAAAACAACGCCAAAATAAACCACAAAACAAACCCAACAATGATTTTCACTTTGAAGTGTTCAATTTTGTACCCTGCAGCATATGCAGCAACAATCCAACCTGCTGGGCCATCTGCAAGAGAATACCAAACAAAAAACCTGGAAAGAAAACCACCACCAAGCCCACAAAAAAACCAACCCTCAAGACAACCAAAAAAGATCCCAAACCTCAAACCACAAAACCAAAGGAAGTACTCACTACCAAGCCTACAGGAAAGCCAACCATCAACACCACTAAAACAAACATCAGAACTACACTGCTCACCTCCAACACCAAAGGAAATCCAGAACACACAAGTCAAGAGGAAACCCTCCACTCAACCACCTCCGAAGGCTATCTAAGCCCTTCCCAAGTCTATACAACATCCGGTCAAGAGGAAACCCTCCACTCTACCACCTCCAAAGGCTATCTAAGCCCATCACAAGTCTATACAACATCCGAGTACCTATCACAATCTCTATCTTCATCCAACACAACAAAA
>R104-27-GA-TWN-2015
AGCTTCTCCAATCTATCCGGAACTACATCACAATCCACCACCATACTAGCTTCAACAACACCAAGTGCTGAGTCAACCCCACAATCCACAACAGTCAAGATCATAAACACAACAACAACCCAAATATTACCTAGCAAACCCACCACAAAACAACGCCAAAATAAACCACAAAACAAACCCAACAATGATTTTCATTTTGAAGTGTTCAATTTTGTACCCTGCAGCATATGCAGCAACAATCCAACCTGCTGGGCCATCTGCAAGAGAATACCAAACAAAAAACCTGGAAAGAAAACCACCACCAAGCCCACAAAAAAACCAACCCTCAAGACAACCAAAAAAGATCCCAAACCTCAAACCACAAAACCAAAGGAAGTACTCACTACCAAGTCTACAGGAAAGCCAACCATCAACACCACTAAAACAAACATCAGAACTACACTGCTCATCTCTAACACCAAAGGAAATCCAGAACACACAAGTCAAAAGGAAACCCTCCACTCAACCACCTCCGAAGGCTATCTAAGCCCATCACAAGTCTATACAACATCCGGTCAAAAGGAAACCCTCCACTCAACTGCCTCCGAAGGCTATCTAAGCCCATCACAAGTCTATACAACATCCGAGTACCTATCACAATCTCTATCTTCATCCAACACAACAAAA
>R104-29-GA-TWN-2015
AGCTTCTCCAATCTGTCCGGAACTACATCACAATCCACCACCATACTAGCTTCAACAACACCAAGTGCTGAGTCAACCCCACAATCCACAACAGTCAAGATCAAAAACACAACAACAACCCAAATATTACCTAGCAAACCCACCACAAAACAACGCCAAAATAAACCACAAAACAAACCCAACAATGATTTTCACTTTGAAGTGTTCAATTTTGTACCCTGCAGCATATGCAGCAACAATCCAACCTGCTGGGCCATCTGCAAGAGAATACCAAACAAAAAACCTGGAAAGAAAACCACCACCAAGCCCACAAAAAAACCAACCCTCAAGACAACCAAAAAAGATCCCAAACCTCAAACCACAAGACCAAAGGAAGTACTCACTACCAAGCCCACAGGAAAGCCAACCATCAACACCACTAAAACAAACATCAGAACTACACTGCTCACCTCCAACACAAAAGGAAATCCAGAACACACAAGTCAAGAGGAAACCCTCCACTCAACCACCTCCGAAGGCTATCTAAGCCCATCCCAAGTCTACACAACATCCGGTCAAGAGGAAACCCTCCACTCAACCACCTCCGAAGGCTATCTAAGCTCATCACAAGTCTATACAACATCCGAGTACCTATCACAATCTCTATCTTCATCCAACACAACAAAA
>R105-01-GA-TWN-2016
AGCTTCTCCAATCTGTCCGGAACTACATCACAATCCACCACCATACTAGCTTCAACAACACCAAGTGCTGAGTCAACCCCACAATCCACAACAGTCAAGATCATAAACACAACAACAACCCAAATATTACCTAGCAAACCCACCACAAAACAACGCCAAAATAAACCACAAAACAAACCCAACAATGATTTTCACTTTGAAGTGTTCAATTTTGTACCCTGCAGCATATGCAGCAACAATCCAACCTGCTGGGCCATCTGCAAGAGAATACCAAACAAAAAACCTGGAAAGAAAACCACCACCAAGCCCACAAAAAAACCAACCCTCAAGACAACCAAAAAAGATCCCAAACCTCAAACCACAAAACCAAAGGAAGTACTCACTACCAAGCCTACAGGAAAGCCAACCATCAACACCACTAAAACAAACATCAGTACTACACTGCTCACCTCTAACACCAAAGGAAATCCAGAACACACAAGTCAAAAGGAAACCCTCCACTCAACCACCTCCGAAGGCTATCTAAGCCCATCACAAGTCTATACAACATCCGGTCAAGAGGAAACCCTCCACTCAACCACCTCCGAAGGCTATCTAAGCCCATCACAAGTCTATACAACATCCGAGTACCTATCACAATCTCTATCTTCATCCAACACAACAAAA
>R105-03-GA-TWN-2016
AGCTTCTCCAATCTGTCCGGAATTACATCACAATCCACCACCATACTAGCTTCAACAACACCAAGTGCTGAGTCAACCCCACAATCCACAACAGTCAAGATCATAAACACAACAACAACTCAAATATTACCTAGCAAACCCACCACAAAACAACGCCAAAATAAACCACAAAACAAACCCAACAATGATTTTCACTTTGAAGTGTTCAATTTTGTACCCTGCAGCATATGCAGCAACAATCCAACCTGCTGGGCCATATGCAAGAGAATACCAAACAAAAAACCTGGAAAGAAAACCACCACCAAGCCCACAAAAAAACCAACCCTCAAGACAACCAAAAAAGATCCCAAACCTCAAACCACAAAACCAAAGGAAGTACTCACTACCAAGCCTACAGGAAAGCCAACCATCAACACCACTAAAACAAACATCAGAACTACACTGCTCATCTCCAACACCAAAGGAAATCCAGAACACACAAGTCAAAAGGAAACCCTCCACTCAACCACCTCCGAAGGCCATCCAAGCCCATCACAAGTCTACACAACATCCGGTCAAGAGGAAACCCTCCACTCAACCACCTCCGAAGGCTATCTAAGCCCATCACAAGTCTATACAACATCCGAGTACCTATCACAATCTCTATCTTCATCCAACACAACAAAA
