# Supplementary material for: Persistence and continuous evolution of the human respiratory syncytial virus in northern Taiwan for two decades
Source: Sci Rep. 2019 Mar 18;9:4704. doi: 10.1038/s41598-019-41332-9 (PMC6423049; doi:10.1038/s41598-019-41332-9)
Supplement: Supplementary file 1 — Dataset 1 [file 41598_2019_41332_MOESM1_ESM.zip › GB overlapping alignment.fas]

>KP258745-G-B-USA-1992
CTTACTCAAGTCTCACCAGAAAGGGTTAGCCCATCCAAACAACCCACAACCACACCACCAATCCACACAAACTCAACCACAATATCACCCAATACAAAACCAGAAACACACCATACAACAGCACAAACCAAAGGCAGAACCACCACTCCAACACAGAACAACAAGCCAAGCACAAAACCACGTCCAAAAAATCCACCAAAAAAACCAAAAGATGATTACCATTTTGAAGTGTTCAACTTCGTTCCCTGTAGTATATGTGGCAACAATCAACTCTGCAAATCCATCTGCAAAACAATACCAAGCAACAAACCAAAGAAAAAACCAACCATCAAACCCACAAACAAACCACCCACCAAAACCACAAACAAAAGAGACCCAAAAACACCAGCCAAAACACTGAAAAAAGAAACCACCACCAACCCAACAAAAAAACCAACCCCCAAGAC------------------------------------------------------------CACAGAAAGAGACACCAGCACCTCACAATCCACTGTGCTCGACACAACCACATCAAAACACACAATCCAACAGCAATCCCTCCACTCAACCACCCCCGAAAACACACCCAACTCCACACAAACACCCACAGCATCCGAGCCCTCCACATCAAATTCC
>JX198144-G-B-USA-1994
CTTACTCAAGTCTCACCAGAAAGGGTTAGCCCATCCAACCAACCCACAACCACACCACCAATCCACACAAACTCAACCACAATATCACCCAACACAAAATCAGAAACACACCATACAACAGCACAAACCAAAGGCAGAACCACCACTCCAACACAGAACAACAAGCCAAGCACAAAACCACGTCCAAAAAATCCACCAAAAAAACCAAAAGATGATTACCATTTTGAAGTGTTCAACTTCGTTCCCTGTAGTATATGTGGCAACAATCAACTTTGCAAATCCATCTGCAAAACAATACCAAGCAATAAACCAAAGAAAAAACCAACCATCAAACCCACAAACAAACCACCCACCAAAACCACAAACAAAAGAGACCCAAAAACACTAGCCAAAACACTGAAAAAAGAAACCACCACCAACCCAACAAAAAAACCAACCCCCAAGAC------------------------------------------------------------CACAGAAAGAGACACCAGCACCTCACAATCCACTGTGCTCGACACAACCACATCAAAACACACAATCCAACAGCAATCCCTCCACTCAACCACCCCCGAAAACACACCTAACTCCACACAAACACCCACAGCATCCGAGCCCTCCACATCAAATTCC
>KU316158-G-B-USA-1996
CTTACTCAAGTCTCACCAGAAAGGGTTAGCCCATCCAACCAACCCACAACCACACCACCAATCCACACAAACTCAACCACAATATCACCTAATGCAAAATCAGAAACACACCATACAACAGCACAAACCAAAGGCAGAACCACCACTCCAACACAGAACAACAAGCCAAGCACAAAACCACGTCCAAAAAATCCACCAAAAAAACCAAAAGATGATTACCATTTTGAAGTGTTCAACTTCGTTCCCTGTAGTATATGTGGCAACAATCAACTTTGCAAATCCATCTGCAAAACAATACCAAGCAATAAACCAAAGAAAAAACCAACCATCAAGCCCACAAACAAACCACCCACCAAAACCACAAACAAAATAGACCCAAAAACACTAGCCAAAACACTGAAAAAAGAAACCACCACCAACCCAACAAAAAAACCAACCCCCAAGACCACAGAAAAAGACACCAGCATCTCACAATCCACTGTGCTTGACACAACCACATCAAAACACACAGAAAAAGACACCAGCATCTCACAATCCACTGTGCTTGACACAACCACATCAAAACACACAATCCAACAGCAATCCCTTCACTCAACCACCCCCGAAAACACACCCAACTCCACACAAGCACCCACAGCATCCGAGCCCTCCACATCAAATTCC
>KU316172-G-B-USA-1997
CTTACTCAAGTATCACCAGAAAGGGTTAGCCCATCCAAACAACCCACAATCACACCACCAATCCACACAAACTCAGCCACAATATCACCTAATACAAAATCAGAAACACACCATACAACAGCACAAACCAAAGGCAGAACCACCACTCCAACACAGAACAACAAGCCAAGCACAAAACCACGTCCAAAAAAACCACCAAAAAAACCAAAAGATGATTACCATTTTGAAGTGTTCAACTTCGTTCCCTGTAGTATATGTGGCAACAATCAACTTTGCAAATCCATCTGCAAAACAATACCAAGCAATAAACCAAAGAAAAAACCAACCATCAAACCCACAAACAAATCACCCACCAAAACCACAAACAAAAGAGACCCAAAAACACTAGCCAAAACACTGAAAAAAGAAACCACCACCAACCCAACAAAAAAACCAACCCCCAAGACCACAGAAAGAGACACCAGCACCTCACAATCCACTGTGCTCGACACAACCACATCAAAACACACAGAAAGAGACACCAGCACCTCACAATCCACTGTGCTCGACACAACCACATCAAAACACACAATCCAACAGCAATCCCTCCACTCAACCACCCCCGAAAACACACCCAACTCCACACAAACACCCACAGCATCCGAGCCCTCCACATCGAATTCC
>KU316105-G-B-USA-1998
CTTACTCAAGTCTCACCAGAAAGGGTTAGCCCATCCAAACAACCCACAACCACACCACCAATCCACACAAACTCAGCCACAATATCACCTAATACAAAATCAGAAACACACCATACAACAGCACAAACCAAAGGCAGAACCACCACTCCAACACAGAACAACAAGCCAAGCACAAAACCACGTCCAAAAAATCCACCAAAAAGACCAAAAGATGATTACCATTTTGAAGTGTTCAACTTCGTTCCCTGTAGTATATGTGGCAACAATCAACTTTGCAAATCCATCTGCAAAACAATACCAAGCAACAAACCAAAGAAAAAACCAACCATCAAACCCACAAACAAACCACCCACCAAAACCACAAACAAAAGAGACCCAAAAACACTAGCCAAAACACTGAAAAAAGAAATCACCACCAACCCAACAAAAAAGCCAACCCCCAAGACCACAGAGAGAGACAACAGCACCTCACAATCCACTGTGCTCGACACAACCACATCAAAACACACAGAGAGAGACAACAGCACCTCACAATCCACTGTGCTCGACACAACCACATCAAAACACACAATCCAACAGCAATCCCTCCACTCAACCACTCCCGAGAACACACCCAACTCCACACAAACACCCGCAGCATCCGAGCCCTCCACATCAAATTCC
>89-58-GB-TWN-2000
CTTACTCAAGTCTCACCAGAAAGGGTTAGCCCATCCAAACAACCCACAACCACACCACCAATCCACACAAACTCAGCCACAATATCACCTAATACAAAATCAGAAACACACCATACAACAGCACAAACCAAAGGCAGAACCACCACTCCAACACAGAACAACAAGCCAAGCACAAAACCACGTCCAAAAAATCCACCAAAAAAACCAAAAGATGATTACCATTTTGAAGTGTTCAACTTCGTTCCCTGTAGTATATGTGGCAACAATCAACTCTGCAAATCCATCTGTAAAACAATACCAAGCAATAAACCAAAGAAAAAACCAACCATCAAACCCACAAACAAACCACCCACCAAAACCACAAACAAAAGAGACCCAAAAACACCAGCCAAAACACTGAAAAAAGAAACCACCACCAACCCAACAAAAAAACCAACTCCCAAGAC------------------------------------------------------------CACAGAAAGAGACACCAGCACCTCACAATCCACTGTGTTCGACACGACCACATCGGGACACACAATCCAACAGCAATCCCTCCACTCAACCACCCCCGAAAACACACTCAACTCCACACAAACACCCACAGCATCCGAGCCCTCCACATCAAATTCC
>AY751237-G-GB6-Belgium-2000
CTTACTCAAGTCTCACCAGAAAGGGTTAGCCCATCCAAACAACCCACAACCACATCATCAATCCACACAAACTCAGCCACAATATCACCCAATACAAAATCAGAAACACACCATACAACAGCACAAACCAAAGGCAGAACCACCACTCCAACACAGAACAACAAGCCAAGCACAAAACCACGTCCAAAAAATCCACCAAAAAAACCAAAAGATGATTACCATTTTGAAGTGTTCAACTTCGTTCCCTGTAGTATATGTGGCAACAATCAACTTTGCAAATCCATCTGCAAAACAATACCAAGCAATAAACCAAAGAAAAAACCAACCATCAAACCCACAAACAAACCACCCACCAAAACCACAAACAAAAGAGACCCAAAAACACTAGCCAAAACGCTGAAAAAAGAAACCACCACCAACCCAACAGAAAAACCAACCCCCAAGAC------------------------------------------------------------CACAGAAGGAGACACCAGCACCTCACAGTCCACTGTGCTCGACACAACCGCATCGGAGCACACAGTCCAACAGCAATCCCTCCACTCAACCACCCCCGAAAACACACCCAACTCCACACAAACACCCACAGCATCCGAGCCCTCCACATCAAATTCC
>90-168-GB-TWN-2001
CTTACTCAAGTCTCACCAGAAAGGGTTAGCCCATCCAAACAACCCACAACCACACCACCAATCCACACAAACTCAGCCACAATATCACCTAATACAAAATCAGAAACACACCATACAACAGCACAAACCAAAGGCAGAACCACCACTCCAACACAGAACAACAAGCCAAGCACAAAACCACGTCCAAAAAATCCACCAAAAAAACCAAAAGATGATTACCATTTTGAAGTGTTCAACTTCGTTCCCTGTAGTATATGTGGCAACAATCAACTTTGCAAATCCATCTGTAAAACAATACCAAGCAATAAACCAAAGAAAAAACCAACCATCAAACCCACAAACAAACCACCCACCAAAACCACAAACAAAAGAGACCCAAAAACACCAGCCAAAACACTGAAAAAAGAAACCACCACCAACCCAACAAAAAAACCAACTCCCAAGAC------------------------------------------------------------CACAGAAAGAGACACCAGCACCTCACAATCCACTGTGTTCGACACGACCACATCGGGACACACAATCCAACAGCAATCCCTCCACTCAACCACCCCCGAAAACACACTCAACTCCACACAAACACCCACAGCATCCGAGCCCTCCACATCAAATTCC
>JX576760-G-B12-Netherlands-2003
CTTACTCAAGTCTCACCAGAAAGGGTTAGCCCATCCAAACAACCCACAACCACACCACCAATCCACACAAACTCAGCCACAATATCACCTAATACAAAATCAGAAACACACCATACAACAGCACAAACCAAAAGCAGAACCACCACTCCAACACAGAACAACAAGCCAAGCACAAAACCACGTCCAAAAAGTCCACCAAAAAAACCAAAAGATGATTACCATTTTGAAGTGTTTAACTTCGTTCCCTGTAGTATATGTGGCAACAATCAACTCTGCAAATCCATCTGCAAAACAATACCAAGCAATAAACCAAAGAAAAAACCAACCATCAAACCCACAAACAAACCACCCACCAAAACCACAAACAAAAGAGACCCAAAAACACCAGCCAAAGCACTGAAAAAAGAAACCACCACCAACCCAACAAAAAAACCAACCTCCAAGAC------------------------------------------------------------CACAGAAAGAGACACCAGCACCCCACAATCCACTGTGCTCGACACGACCACATCGGGACACACAATCCAACAGCAATCCCTCCACTCAACCACCCCCGAGGACACACCCAACTCCACACAAACACCCACAGCATCCGAGCCTTCAACATCAAATTCC
>R94-957-GB-TWN-2005
CTTACTCAAGTCTCACCAGAAAGGGTTAGCCCATCCAAACAACCCACAACCACACCACCAATCCACACAAACTCAGCCACAATATCACCTAATACAAAATCAGAAACACACCATACAACAGCACAAACCAAAGGCAGAACCACCACTCCAACACAGAACAACAAGCCAAGCACAAAACCACGTCCAAAAAATCCACCAAAAAAACCAAAAGATGATTACCATTTTGAAGTGTTCAACTTCGTTCCCTGTAGTATATGTGGCAACAATCAACTTTGCAAATCCATCTGCAAAACAATACCAAGCAATAAACCAAAGAAAAAACCAACCATCAAACCCACAAACAAACCACCCACCAAAACCACAAACAAAAGAGACCAAAAAACACTAGCAAAAACACTGAAAAAAGAAACCACCACCAACCCAACAAAAAAACCAACCCCCAAGAC------------------------------------------------------------CACAGAAAGAGACACCAGCACTTCACAATCCACTGTGCTCGACACAACCACATCAGAACACACAATCCAACAGCAATCCCTCCACTCTACCACCCCCGAAAACACACCCAACTCCACACAAACACCCACAGCATCCGAGCCATTCACATCAAATTCC
>R94-969-GB-TWN-2005
CTTACTCAAGTCTCACCAGAAAGGGTTAGCCCATCCAAACAACCCACAACCACACCACCAATCCACACAAACTCAGCCACAATATCACCTAATACAAAATCAGAAACACACCATACAACAGCACAAACCAAAGGCAGAACCACCACTCCAACACAGAACAACAAGCCAAGCACAAAACCACGTCCAAAAAATCCACCAAAAAAACCAAAAGATGATTACCATTTTGAAGTGTTCAACTTCGTTCCCTGTAGTATATGTGGCAACAATCAACTTTGCAAATCCATCTGCAAAACAATACCAAGCAATAAACCAAAGAAAAAACCAACCATCAAACCCACAAACAAACCACCCACCAAAACCACAAACAAAAGAGACCCAAAAACACTAGCAAAAACACTGAAAAAAGAAACCACCACCAACCCAACAAAAAAACCAACCCCAAAGAC------------------------------------------------------------CACAGAAAGAGACACCAGCACTTCACAATCCACTGTGCTCGACACAACCACATCAAAACACACAATCCAACAGCAATCCCTCCACTCAACCACCCCCGAAAACACACCCAACTCCACACAAACACCCACAGCATCCGAGCCCTCCACATCAAATTCC
>spacer
NNNN-----------------------------------------------------------------------------------------------------------------------------------------------------------------------------------------------------------------------------------------------------------------------------------------------------------------------------------------------------------------------------------------------------------------------------------------------------------------------------------------------------------------------------------------------------------------------------------------------------------------------------------------------------------------------------------
>AY751131-G-BA1-Belgium-1999
CTTACTCAAGTCTCACCAGAAAGGGTTAGCCCATCCAAACAACCCACAACCACACCACCAATCCACACAAACTCAGCCACAATATCACCTAATACAAAATCAGAAACACACCATACAACAGCACAAACCAAAGGCAGAACCACCACTCCAACACAGAACAACAAGCCAAGCACAAAACCACGTCCAAAAAATCCACCAAAAAAACCAAAAGATGATTACCATTTTGAAGTGTTCAACTTCGTTCCCTGTAGTATATGTGGCAACAATCAACTCTGCAAATCCATTTGCAAAACAATACCAAGCAATAAACCAAAGAAAAAACCAACCATAAAACCCACAAACAAACCACCCACCAAAACCACAAACAAAAGAGACCCAAAAACACTAGCCAAAACACTGAAAAAAGAAACCACCATCAACCCAACAAAAAAACCAACCCCCAAGACCACAGAAAGAGACACCAGCACCTCACAATCCACTGTGCTCGACACAACCACATCAAAACACACAGAAAGAGACACCAGCACCTCACAATCCACTGTGCTCGACACAACCACATCAAAACACACAATCCAACAGCAATCCCTCCACTCAACCACCCCTGAAAACACAACCAACTCCACACAAACACCCACAGCATCCGAGCCCTCCACATCAAATTCC
>89-50-GB-TWN-2000
CTTACTCAAGTCTCACCAGAAAGGGTTAGCCCATCCAAACAACCCACAACCACACCACCAATCCACACAAACTCAGCCACAATATCACCTAATACAAAATCAGAAACACACCATACAACAGCACAAACCAAAGGCAGAACCACCACTCCAATACAGAACAACAAGCCAAGCACAAAACCACGTCCAAAAAATCCACCAAAAAAACCAAAAGATGATTACCATTTTGAAGTGTTCAACTTCGTTCCCTGTAGTATATGTGGCAACAATCAACTCTGCAAATCCATTTGCAAAACAATACCAAGCAATAAACCAAAGAAAAAACCAACCATAAAACCCACAAACAAACCACCCACCAAAACCACAAACAAAAGAGACCCAAAAACACTAGCCAAAACACTGAAAAAAGAAACCACCACCAACCCAACAAAAAAACCAACCCCCAAGACCACAGAAAGGGACACCAGTACCCCACAATCCACTGTGCTCGACACAACCACATCAAAACACACAGAAAGAGACACCAGCACCTCACAATCCATTGTGCTCGACACAACCACATCAAAACACACAATCCAACAGCAATCCCTCTACTCAACCACCCCCGAAAACACAACCAACTCCACACAAACACCCACAGCATCCGAGCCCTCCACATCAAATTCC
>89-55-GB-TWN-2000
CTTACTCAAGTCTCACCAGAAAGGGTCAGCCCATCCAAACAACCCACAACCACACCACCAATCCACACAAACTCAGCCACAATATCACCCAATACAAAATCAGAAACACACCATACAACAGCACAAACCAAAGGCAGAACCACCACTCCAACACAGAACAACAAGCCAAGCACAAAACCACGTCCAAAAAATCCACCAAAAAAACCAAAAGATGATTACCATTTTGAAGTGTTCAACTTCGTTCCCTGTAGTATATGTGGCAACAATCAACTCTGCAAATCCATTTGCAAAACAATACCAAGCAATAAACCAAAGAAAAAACCAACCATAAAACCCACAAACAAACCACCCACCAAAACCACAAACAAAAGAGACCCAAAAACTCTAGCCAAAACACTGAAAAAAGAAACTACCATCAACCCAACAAAAAAACCAACCCCCAAGACCACAGAAGGAGACACCAGCACCTCACAGTCCACTGTGCTCGACACAACCATATCAAAGCACACAGAAAGAGACACCAGCACCTCACAATCCACTGTGCTCGACACAACCACATCAAAACACACAATCCAACAGCAATCCCTCTACTCAACCACCCCTGAAAACACACCCAACTCCACACAAACACCCACAGCATCCGAGCCCTCCACTTCAAATTCC
>89-56-GB-TWN-2000
CTTACTCAAGTCTCACCAGAAAGGGTTAGCCCATCCAAACAACCCACAACCACACCACCAATCCACACAAACTCAGCCACAATATCACCTAATACAAAATCAGAAACACACCATACAACAGCACAAACCAAAGGCAGAACCACCACTCCAATACAGAACAACAAGCCAAGCACAAAACCACGTCCAAAAAATCCACCAAAAAAACCAAAAGATGATTACCATTTTGAAGTGTTCAACTTCGTTCCCTGTAGTATATGTGGCAACAATCAACTCTGCAAATCCATTTGCAAAACAATACCAAGCAATAAACCAAAGAAAAAACCAACCATAAAACCCACAAACAAACCACCCACCAAAACCACAAACAAAAGAGACCCAAAAACACTAGCCAAAACACTGAAAAAAGAAACCACCACCAACCCAACAAAAAAACCAACCCCCAAGACCACAGAAAGAGACACCAGTACCCCACAATCCACTGTGCTCGACACAACCACATCAAAACACACAGAAAGAGACACCAGCACCTCACAATCCATTGTGCTCGACACAACCACATCAAAACACACAATCCAACAGCAATCCCTCTACTCAACCACCCCCGAAAACACAACCAACTCCACACAAACACCCACAGCATCCGAGCCCTCCACATCAAATTCC
>89-59-GB-TWN-2000
CTTACTCAAGTCTCACCAGAAAGGGTCAGCCCATCCAAACAACCCACAACCACACCACCAATCCACACAAACTCAGCCACAATATCACCCAATACAAAATCAGAAACACACCATACAACAGCACAAACCAAAGGCAGAACCACCACTCCAACACAGAACAACAAGCCAAGCACAAAACCACGTCCAAAAAATCCACCAAAAAAACCAAAAGATGATTACCATTTTGAAGTGTTCAACTTCGTTCCCTGTAGTATATGTGGCAACAATCAACTCTGCAAATCCATTTGCAAAACAATACCAAGCAATAAACCAAAGAAAAAACCAACCATAAAACCCACAAACAAACCACCCACCAAAACCACAAACAAAAGAGACCCAAAAACTCTAGCCAAAACACTGAAAAAAGAAACTACCATCAACCCAACAAAAAAACCAACCCCCAAGACCACAGAAAGAGACACCAGCACCTCACAGTCCACTGTGCTCGACACAACCATATCAAAGCACACAGAAAGAGACACCAGCACCTCACAATCCACTGTGCTCGACACAACCACATCAAAACACACAATCCAACAGCAATCCCTCTACTCAACCACCCCTGAAAACACACCCAACTCCACACAAACACCCACAGCATCCGAGCCCTCCACTTCAAATTCC
>90-163-GB-TWN-2001
CTTACTCAAGTCTCACCAGAAAGGGTTAGCCCATCCAAACAACCCACAACCACACCACCAATCCACACAAACTTAGCCACAATATCACCTAATACAAAATCAGAAACACACCATACAACAGCACAAACCAAAGGCAGAACCACCACTCCAATACAGAACAACAAGCCAAGCACAAAACCACGTCCAAAAAATCCACCAAAAAAACCAAAAGATGATTACCATTTTGAAGTGTTCAACTTCGTTCCCTGTAGTATATGTGGCAACAATCAACTCTGCAAATCCATTTGCAAAACAATACCAAGCAATAAACCAAAGAAAAAACCAACCATAAAACCCACAAACAAACCACCCACCAAAACCACAAACAAAAGAGACCCAAAAACACTAGCCAAAACACTGAAAAAAGAAACCACCACCAACCCAACAAAAAAACCAACCCCCAAGACCACAGAAAGGGACACCAGTACCCCACAATCCACTGTGCTCGACACAACCACATCAAAACACACAGAAAGAGACACCAGCACCTCACAATCCATTGTGCTCGACACAACCACATCAAAACACACAATCCAACAGCAATCCCTCTACTCAACCACCCCCGAAAACACAACCAACTCCACACAAACACCCACAGCATCCGAGCCCTCCACATCAAATTCC
>90-166-GB-TWN-2001
CTTACTCAAGTTTCACCAGAAAGGGTTAGCCCATCCAAACAACCCACAACCACACCACCAATCCACACAAACTCAGCCACAATATCACCTAATACAAAATCAGAAACACACCATACAACAGCACAAACCAAAGGCAGAACCACCACTCCAATACAGAACAACAAGCCAAGCACAAAACCACGTCCAAAAAATCCACCAAAAAAACCAAAAGATGATTACCATTTTGAAGTGTTCAACTTCGTTCCCTGTAGTATATGTGGCAACAATCAACTCTGCAAATCCATTTGCAAAACAATACCAAGCAATAAACCAAAGAAAAAACCAACCATAAAACCCACAAACAAACCACCCACCAAAACCACAAACAAAAGAGACCCAAAAACACTAGCCAAAACACTGAAAAAAGAAACCACCACCAACCCAACAAAAAAACCAACCCCCAAGACCACAGAAAGAGACACCAGTACCCCACAATCCACTGTGCTCGACACAACCACATCAAAACACACAGAAAGAGACACCAGCACCTCACAATCCATTGTGCTCGACACAACCACATCAAAACACACAATCCAACAGCAATCCCTCTACTCAACCACCTCCGAAAACACAACCAACTCCACACAAACACCCACAGCATCCGAGCCCTCCACATCAAATTCC
>90-167-GB-TWN-2001
CTTACTCAAGTCTCACCAGAAAGGGTTAGCCCATCCAAACAACCCACAACCACACCACCAATCCACACAAACTCAGCCACAATATCACCTAATACAAAATCAGAAACACACCATACAACAGCACAAACCAAAGGCAGAACCACCACTCCAACACAGAACAACAAGCCAAGCACAAAACCACGTCCAAAAAATCCACCAAAAAAACCAAAAGATGATTACCATTTTGAAGTGTTCAACTTCGTTCCCTGTAGTATATGTGGCAACAATCAACTCTGCAAATCCATTTGCAAAACAATACCAAGCAATAAACCAAAGAAAAAACCAACCATAAAACCCACAAACAAACCACCCACCAAAACCACAAACAAAAGAGACCCAAAAACACTAGCCAAAACACTGAAAAAAGAAACCACCATCAACCCAACAAAAAAACCAACCCCCAAGACCACAGAAAGAGACACCAGCACCCCACAATCCACTGTGCTCGACACAACCACATCAAAACACACAGAAAGAGACACCAGCACCCCACAATCCACTGTGCTCGACACAACCACATCAAAACACACAATCCAACAGCAATCCCTCCACTCAACCACCCCCGAAAACACACCCAACTCCACACAAACACCCACAGCATCCGAGCCCTCCACATCAAACTCC
>90-169-GB-TWN-2001
CTTACTCAAGTCTCACCAGAAAGGGTTAGCCCATCCAAACAACCCACAACCACACCACCAATCTACACAAACTCAGCCACAATATCACCTAATACAAAATCAGAAACACACCATACAACAGCACAAACCAAAGGCAGAACCACCACTCCAACACAGAACAACAAGCCAAGCACAAAACCACGTCCAAAAAATCCACCAAAAAAACCAAAAGATGATTACCATTTTGAAGTGTTCAACTTCGTTCCCTGTAGTATATGTGGCAACAATCAACTCTGCAAATCCATTTGCAAAACAATACCAAGCAATAAACCAAAGAAAAAACCAACCATAAAACCCACAAACAAACCACCCACCAAAACCACAAACAAAAGAGACCCAAAAACACTAGCCAAAACACTGAAAAAAGAAACCACCATCAACCCAACAAAAAAACCAACCCCCAAGACCACAGAAAGAGACACCAGCACCCCACAATCCACTGTGCTCGACACAACCACATCAAAACACACAGAAAGAGACACCAGCACCTCACAATCCATTGTGCTCAACACAACCACATCAAAACACACAGTCCAACAGCAATCCCTCTACTCAACCACCCCCGAAAACACACCCAACTCCACACAAACACCCACAGCATCCGAGCCCTCCACATCAAATTCC
>AY751119-G-BA2-Belgium-2001
CTTACTCAAGTCTCACCAGAAAGGGTTAGCCCATCCAAACAACCCACAACCACACCACCAATCCACACAAACTCAGCCACAATATCACCTAATACAAAATCAGAAACACACCATACAACAGCACAAACCAAAGGCAGAACCACCACTCCAACACAGAACAACAAGCCAAGCACAAAACCACGTCCAAAAAATCCACCAAAAAAACCAAAAGATGATTACCATTTTGAAGTGTTCAACTTCGTTCCCTGTAGTATATGTGGCAACAATCAACTCTGCAAATCCATTTGCAAAACAATACCAAGCAATAAACCAAAGAAAAAACCAACCATAAAACCCACAAACAAACCACCCACCAAAACCACAAACAAAAGAGACCCAAAAACACCAGCCAAAACACTGAAAAAAGAAACCACCATCAACCCAACAAAAAAACCAACCCCCAAGACCACAGAAAGAGACACCAGCACCCCACAATCCACCATGCTCGACACAACCACATCAAAACACACAGAAAGAGACACCAGCACCTCACAATCCACTGTGCTCAACACAACCACATCAAAACACACAATCCAACAGCAATCCCTCTACTCAACCACCCCCGATAACACACCCAACTCCACACAAACACCCACAGCATCCGAGCCCTCCACATCAAATTCC
>DQ227373-G-BA1-Argentina-2002
CTTACTCAAGTCTCACCAGAAAGGGCTAGCCCATCCAAACAACCCACAACCACACCACCAATCCACACTAACTCAGCCACAATATCACCCAACACAAAATCAGAAACACACCATACAACAGCACAAACCAAAGGCAGAACCACCACTCCAACACAGAACAACAAGCCAAGCACAAAACCACGTCCAAAAAATCCACCAAAAAAACCAAAAGATGATTACCATTTTGAAGTGTTCAACTTCGTTCCCTGTAGTATATGTGGCAACAATCAACTCTGCAAATCCATTTGCAAAACAATACCAAGCAATAAACCAAAGAAAAAACCAACCATAAAACCCACAAACAAACCACCCACCAAAACCACAAACAAAAGAGACCCAAAAACACTAGCCAAAACACTGAAAAAAGAACCCACCATCAACCCAACAAAAAAACCAACCCCCAAGACCACAGAAAGAGACACCAGCACCTCACAATCCACTGTGCTCGACACAACCACATCAAAACACACAGAAAGAGACACCAGCACCTCACAATCCACTGTGCTCGACACAACCACATCAAAACACACAATCCAACAGCAATCCCTCCACTCAACCACCCCCGAAAACACACCCAACTCCACACAAACACCCACAGCATCCGAGCCCTCCACATCAAATTCC
>DQ227381-G-BA3-Argentina-2002
CTTACTCAAGTCTCACCAGAAAGGGTTAGCCCATCCAAACAACCCACAACCACACCACCAATCCACACAAACTCAGCCACAATATCACCCAATACAAAATCAGAAACACACCATACAACAGCACGAACCAAAGGCAGAACCACCACTCCAACACAGAACAACAAGCCAAGCACAAAACCACGTCCAAAAAATCCACCAAAAAAACCAAAAGATGATTACCATTTTGAAGTGTTCAACTTCGTTCCCTGTAGTATATGTGGCAACAATCAACTCTGCAAATCCATTTGCAAAACAATACCAAGCAATAAACCAAAGAAAAAACCAACCATAAAACCCACAAACAAACCACCCACCAAAACCACAAACAAAAGAGACTCAAAAACACTAGCCAAAACACTGAAAAAAGAAACCACCATCAACCCAACAAAAAAACCAACCCCCAAGACCACAAAAAGAGACACCAGCACCCCACAATTCACTGTGCTCGACACAACCACATCAAAACACACAGAAAGAGACACCAGCACCTCACAATCCATTGTGCTAGACACAACCACATCAAAACACACAATCCAACAGCAATCCCTCCACTCAACCACCCCCGAAAACACACCCAACTCCACACAAACACCCACAGCATCCGAGCCCTCCACATCAAATTCC
>JX576762-G-B13-Netherlands-2002
CTTACTCAAGTCTCACCAGAAAGGGTTAGCCCATCCAAACAACCCACAACCACACCACCAATCCACACAAACTCAGCCACAATATCACCTAATACAAAATCAGAAACACACCATACAACAGCACAAACCAAAGGCAGAACCACCACTCCAACACAGAACAACAAGCCAAGCACAAAACCACGTCCAAAAAATCCACCAAAAAAACCAAAAGATGATTACCATTTTGAAGTGTTCAACTTCGTTCCCTGTAGTATATGTGGCAACAATCAACTCTGCAAATCCATTTGCAAAACAATACCAAGCAATAAACCAAAGAAAAAACTAACCATAAAACCCACAAACAAACCACCCACCAAAACCACAAACAAAAGAGACCCAAAAACACCAGCCAAAACACTGAAAAAAGAAACCACCATCAACCCAACAAAAAAACCAACCCCCAAGACCACAGAAAGAGACACCAGCACCCCACAATCCACCGTGCTCGACACAACCACATCAAAACACACAGAAAGAGACACCAGCACCTCACAATCCACTGTGCTCAACACAACCACATCAAAACACACAATCCAACAGCAATCCCTCTACTCAACCACCCCCGATAACACACCCAACTCCACACAAACACCCACAGCATCCGAGCCCTCCACATCAAATTCC
>91-332-GB-TWN-2002
CTTACTCAAGTCTCACCAGAAAGGGTTAGCCCATCCAAACAACCCACAACCACACCACCAATCCACACAAACTCAGCCACAATATCACCTAATACAAAATCAGAAACACACCATACAACAGCACAAACCAAAGGCAGAACCACCACTCCAACACAGAACAACAAGCCAAGCACAAAACCACGTCCAAAAAATCCACCAAAAAAACCAAAAGATGATTACCATTTTGAAGTGTTCAACTTCGTTCCCTGTAGTATATGTGGCAACAATCAACTCTGCAAATCCATTTGCAAAACAATACCAAGCAATAAACCAAAGAAAAAACCAACCATAAAACCCACAAACAAACCACCCACCAAAACCACAAACAAAAGAGACCCAAAAACACTAGCCAAAACACTGAAAAAAGAAACCACCATCAACCCAACAAAAAAACCAACCCCCAAGACCACAGAAAGAGACACCAGCACCCCACAATCCACTGTGCTCGACACAACCACATCAAAACACACAGAAAGAGACACCAGCACCTCACAATCCATTGTGCTCGACACAACCACATCAAAACACACAATCCAACAGCAATCCCTTTACTCAACCACCCCCGAAAACACACCCAACTCCACACAAACACCCACAGCATCCGAGCCCTCCACATCAAATTCC
>91-337-GB-TWN-2002
CTTACTCAAGTCTCACCAGAAAGGGTTAGCCCATCCAAACAACCCACAACCACACCACCAATCCACACAAACTCAGCCACAATATCACCTAATACAAAATCAGAAACACACCATACAACAGCACAAACCAAAGGCAGAACCACCACTCCAACACAGAACAACAAGCCAAGCACAAAACCACGTCCAAAAAATCCACCAAAAAAACCAAAAGATGATTACCATTTTGAAGTGTTCAACTTCGTTCCCTGTAGTATATGTGGCAACAATCAACTCTGCAAATCCATTTGCAAAACAATACCAAGCAATAAACCAAAGAAAAAACCAACCATAAAACCCACAAACAAACCACCCACCAAAACCACAAACAAAAGAGACCCAAAAACACTAGCCAAAACACTGAAAAAAGAAACCACCCTCAACCCAACAAAGAAGCCAACCCCCAAGACCACAGAAAGAGACACCAGCACCCCACAATCCACTGTGCTCGACACAACCACATCAAAACACACAGAAAGAGACACCAGCACCTCACAATCCATTGTGCTCGACACAACCACATCAAAACACACAATCCAACAGCAATCCCTCTACTCAACCACCCCCGAAAACACACCCAACTCCACACAAACACCCACAGCATCCGAGCCCTCCACATCAAATTCC
>91-344-GB-TWN-2002
CTTACTCAAGTCTCACCAGAAAGGGTTAGCCCATCCAGACAACCCACAACCACACCACCAATCCACACAAACTCAGCCACAATATCACCTAATACAAAATCAGAAACACACCATACAACAGCACAAACCAAAGGCAGAACCACCACTCCAACACAGAACAACAAGCCAAGCACAAAACCACGTCCAAAAAATCCACCAAAAAAACCAAAAGATGATTACCATTTTGAAGTGTTCAACTTCGTTCCCTGTAGTATATGCGGCAACAATCAACTCTGCAAATCCATTTGCAAAACAATACCAAGCAATAAACCAAAGAAAAAACCAACCATAAAACCCACAAACAAACCACCCACCAAAACCACAAACAAAAGAGACCCAAAAACACCAACCAAAACACTGAAAAAAGAAACCACCATCAACCCAACAAAAAAACCAACCCCCAAGACCACAGAAAGAGACACCAGCACCCCACAATCCACTGTGCTCGACACAACCACATCAAAACACACAGAAAGAGACACCAGCACCTCACAATCCATTGTGCTCGACACAACCACATCAAAACACACAATCCAACGGCAATCCCTCTACTCAACCACCCCCGAAAACACACCCAACTCCACACAAACACCCACAGCATCCGAGCCCTTCACATCAAATTCC
>91-355-GB-TWN-2002
CTTACTCAAGTCTCACCAGAAAGGGTTAGCCCATCCAAACAACCCACAACCACACCACCAATCCACACAAACTCAGCCACAATATCACCTAATACAAAATCAGAAACACACCATACAACAACACAAACCAAAGGCAGAACCACCACTCCAACACAGAACAACAAGCCAAGCACAAAACCACGTCCAAAAAATCCACCAAAAAAACCAAAAGATGATTACCATTTTGAAGTGTTCAACTTCGTTCCCTGTAGTATATGTGGCAACAATCAACTCTGCAAATCCATTTGCAAAACAATACCAAGCAATAAACCAAAGAAAAAACCAACCATAAAACCCACAAACAAACCACCCACCAAAACCACAAACAAAAGAGACCCAAAAACACTAGCCAAAACACTGAAAAAAGAAACCACCATCAACCAAACAAAAAAACCAACCCCCAAGACCACAGAAAGAGACACCAGCACCCCACAATCCACTGTGCTCGACACAACCACATCAAAACACACAGAAAGAGACACCAGCACCTCACAATCCATTGTGCTCGACACAACCACATCAAAACACACAATCCAACAGCAATCCCTCTACTCAACCACCCCCGAAAACACACCCAACTCCACACAAACACCCACAGCATCCGAGCCCTCCACATCAAATTCC
>92-125-GB-TWN-2003
CTTACTCAAGTCTCACCAGAAAGGGTTAGCCCATCCAGACAACCCACAACCACACCACCAATCCACACAAACTCAGCCACAATATCACCTAATACAAAATCAGAAACACACCATACAACAGCACAAACCAAAGGCAGAACCACCACTCCAACACAGAACAACAAGCCAAGCACAAAACCACGTCCAAAAAATCCACCAAAAAAACCAAAAGATGATTACCATTTTGAAGTGTTCAACTTCGTTCCCTGTAGTATATGTGGCAACAATCAACTCTGCAAATCCATTTGCAAAACAATACCAAGCAATAAACCAAAGAAAAAACCAACCATAAAACCCACAAACAAACCACCCACCAAAACCACAAACAAAAGAGACCCAAAAACACCAACCAAAACACTGAAAAAAGAAACCACCATCAACCCAACAAAAAAACCAACCCCCAAGACCACAGAAAGAGACACCAGCACCCCACAATCCACTGTGCTCGACACAACCACATCAAAACACACAGAAAGAGACACCAGCACCTCACAATCCATTGTGCTCGACACAACCACATCAAAACACACAATCCAACGGCAATCCCTCTACTCAACCACCCCCGAAAACACACCCAACTCCACACAAACACCCACAGCATCCGAGCCCTTCACATCAAATTCC
>92-131-GB-TWN-2003
CTTACTCAAGTCTCACCAGAAAGGGTTAGCCCATCCAAACAACCCACAACCACACCACCAATCCACACAAACTCAGCCACAATATCACCTAATACAAAATCAGAAACACACCATACAACAGCACAAACCAAAGGCAGAACCACCACTCCAACACAGAACAACAAGCCAAGCACAAAACCACGTCCAAAAAATCCACCAAAAAAACCAAAAGATGATTACCATTTTGAAGTGTTCAACTTCGTTCCCTGTAGTATATGTGGCAACAATCAACTCTGCAAATCCATTTGCAAAACAATACCAAGCAATAAACCCAAGAAAAAACCAACCATAAAACCCACAAACAAACCACCCACCAAAACCACAAACAAAAGAGACCCAAAAACACTAGCCAAAACACTGAAAAAAGAAACCACCATCAACCCAACAAAAAAACCAACCCCCAAGACCACAGAAAGAGACACCAGCACCCCACAATCCACTGTGCTCGACACAACCACATCAAAACACACAGAAAGAGACACCAGCACCTCACAATCCATTGTGCTCGACACAACCACATCAAAACACACAATCCAACAGCAATCCCTCTACTCAACCACCCCCGAAAACACACCCAACTCCACACAAACACCCACAGCATCCGAGCCCTCCACATCAAATTCC
>92-135-GB-TWN-2003
CTTACTCAAGTCTCACCAGAAAGGGTTAGCTCATCCAAACAACCCACAACCACACCACCAATCCACACAAACTCAGCCACAATATCACCTAATACAAAATCAGAAACACACCATACAACAGCACAAACCAAAGGCAGAACCACCACTCCAACACAGAACAACAAGCCAAGCACAAAACCACGTCCAAAAAATCCACCAAAAAAACCAAAAGATGATTACCATTTTGAAGTGTTCAACTTCGTTCCCTGTAGTATATGTGGCAACAATCAACTCTGCAAATCCATTTGCAAAACAATACCAAGCAATAAACCAAAGAAAAAACCAACCATAAAACCCACAAACAAACCACCCACCAAAACCTCAAACAAAAGAGACCCAAAAACACTAGCCAAAACACTGAAAAAAGAAACCACCATCAACCCAACAAAAAAACCAACCCCCAAGACCACAGAAAGAGACACCAGCACCCCACAATCCACTGCGCCCGACACAACCACACCAAAACACACAGAAAGAGACACCAGCACCCCACAATCCACTGCGCTCGACAAAACCACATCAAAACACACAATCCAACAGCAATCCCTCCACTCAACCACCCCCGAAAACACACCCAACTCCACACAAACACCTACAGCATCCGAGCCCTCCACATCAAACTCC
>92-138-GB-TWN-2003
CTTACTCAAGTCTCACCAGAAAGGGTTAGCCCATCCAAACAACCCACAACCACACCACCAATCCACACAAACTCAGCCACAATATCACCTAATACAAAATCAGAAACACACCATACAACAGCACAAACCAAAGGCAGAACCACCACTCCAACACAGAACAACAAGCCAAGCACAAAACCACGTCCAAAAAATCCACCAAAAAAACCAAAAGATGATTACCATTTTGAAGTGTTCAACTTCGTTCCCTGTAGTATATGTGGCAACAATCAACTCTGCAAATCCATCTGCAAAACAATACCAAGCAACAAACCAAAGAAAAAACCAACCACAAAACCCACAAACAAACCGCCCATCAAAACCACAAACAAAAGAGACCCAAAAACACTAGCCAAAACACTGAAAAAAGAAACCACCATCAACCCAACAAAAAAACCAACCCCCAAGACCACAGAAAGAGACACCAGCACCCCACAATCCACTGTGCTCGACACAACCACATCAAAACACACAGAAAGAGACACCAGCACCTCACAATCCATTGTGCTCGACACAACCACATCAAAACACACAATCCAACAGCAATCCCTCTACTCAACCACCCCCGAAAACACACCCAACTCCACACAAACACCCACAGCATCCGAGCCCTCCACATCAAATTCC
>92-147-GB-TWN-2003
CTTACTCAAGTCTCACCAGAAAGGGTTAGCCCATCCAAACAACCCACAACCACACCACCAATCCACACAAACTCAGCCACAATATCACCTAAGACAAAATCAGAAACACACCATACAACAGCACAAACCAAAGGCAGAACCACCACTCCAACACAGAACAACAAGCCAAGCACAAAACCACGTCCAAAAAATCCACCAAAAAAACCAAAAGATGATTACCATTTTGAAGTGTTCAACTTCGTTCCCTGTAGTATATGTGGCAACAATCAACTCTGCAAATCCATTTGCAAAACAATACCAAGCAATAAACCAAAGAAAAAACCAACCATAAAACCCACAAACAAACCACCCACCAAAACCACAAACAAAAGAGACCCAAAAACACTAGCCAAAACACTGAAAAAAGAAACCACCATCAACCCAACAAAAAAACCAACCCCCAAGACCACAGAAAGAGACACCAGCACCCCACAATCCACTGTGCTCGACACAACCACATCAAAACACACAGAAAGAGACACCAGCACCCCACAATCCACTGTGCTCGACAAAACCACATCAAAACACACAATCCAACAGCAATCCCTCCACTCAACCACCCCCGAAAACACACCCAACTCCACACAAACACCTACAGCATCCGAGCCCTCCACATCAAACTCC
>AY751110-G-BA6-Belgium-2003
CTTACTCAAGTCTCACCAGAAAGGGTTAGCCCATCCAAACAACCCACAACCACACCACCAATCCACACAAACTCAGCCACAATATCACCTAATACAAAATCAGAAACACACCACACAACAGCACAAACCAAAGGCAGAACCACCACTCCAACACAGAACAACAAGCCAAGCACAAAACCACGTCCAAAAAATCCACCAAAAAAACCAAAAGATGATTACCATTTTGAAGTGTTCAACTTCGTTCCCTGTAGTATATGTGGCAACAATCAACTCTGCAAATCCATTTGCAAAACAATACCAAGCAATAAACCAAAGAAAAAACCAACCATAAAACCCACAAACAAACCACCCACCAAAACCACAAACAAAAGAGACCCAAAAACACTAGCCAAAACACTGAAAAAAGAAACCACCATCAACCCAACAAAAAAACCAACCCCCAAGACCACAGAAAGAGACACCAGCACCCCACAATCCACTGTGCTCAACACAACCACATCAAAACACACAGAAAGAGACACCAGCACCCCACAATCCACTGTGCTTGACACAACCACATCAAAACACACAATCCAACAGCAATCCCTCCACTCAACCACCCCCGAAAACACACCCAACTCCACACAAACACCCACAGCATCCGAGCCCTCCACATCAAACTCC
>AY751122-G-BA2-Belgium-2003
CTTACTCAAGTCTCACCAGAAAGGGTTAGCCCATCCAAACAACCCACAACCACATCACCAATCCACACAAACTCAGCCACAATATCACCTAATACAAAATCAGAAACACACCATACAACAGCACAAACCAAAGGCAGAACCACCACTCCAACACAGAACAACAAGCCAAGCACAAAACCACGTCCAAAAAATCCACCAAAAAAACCAAAAGATGATTACCATTTTGAAGTGTTCAACTTCGTTCCCTGTAGTATATGTGGCAACAATCAACTCTGCAAATCCATTTGCAAAACAATACCAAGCAATAAACCAAAGAAAAAACCAACCATAAAACCCACAAACAAACCACCCACCAAAACCACAAACAAAAGAGACCCAAAAACACCAGCCAAAACACTGAAAAAAGAAACCACCATCAACCCAACAAAAAAACCAACCCCCAAGACCACAGAAAGAGACACCAGCACCCCACAATCCACCGCGCTCGACACAACCACATCAAAACACACAGAAAGAGACACCAGCACCTCACAATCCACTGTGCTCAACACAACCACATCAAAACACACAATCCAACAGCAATCCCTCCACTCAACCACCCCCGACAACACACCCAACTCCACACAAACACCCACAGCATCCGAGCCCTCCACATCAAATTCC
>DQ227389-G-BA2-Argentina-2003
CTTACTCAAGTCTCACCAGAAAGGGTTAGCCCATCCAAACAACCCACAACCACACCACCAATCCACACAAACTCAGCCACAATATCACCTAATACAAAATCAGAAACACACCATACAACAGCACAAACCAAAGGCAGAACCACCACTCCAACACAGAACAACAAGCCAAGCACAAAACCACGTCCTAAAAATCCACCAAATAAACCAAAAGATGATTACCATTTTGAAGTGTTCAACTTCGTTCCCTGTAGTATATGTGGCAACAATCAACTCTGCAAATCCATTTGCAAAACAATACCAAACAATAAACCAAAGAAAAAACCAACCACAAAACCCACAAACAAACCACCCACCAAAACCACAAACAAAAGAGACCCAAAAACACCAGCCAAAACACTGAAAAAAGAAACCACCATCAACCCAACAACAAAACTAACCCCCAAGACCACAGAAAGAGACACCAGCATCCCACAATCCACTGTGCTCGACACAACCACATCAAAACACACAGAAAGAGACACCAGCACCTCACAATCCACTGTGCTCGACACAACCACATCAAAACACACAATCCAACAGCAATCCCTCCACTCAACCACCCCCGAAAACACACCCAACTCCACACAAACACCTACAGCATCCGAGCCCTCCACATCAAATTCC
>DQ227392-G-BA3-Argentina-2003
CTTACTCAAGTCTCACCAGAAAGGGTTAGCCCATCCAAACAACCCACAACCACACCACCAATCCACACAAACTCAGCCACAATATCACCCAATACAAAACCAGAAACACACCATACAACAGCACGAACCAAAGGCAGAACCACCACTCCAACACAGAACAACAAGCCAAGCACAAAACCACGTCCAAAAAATCCACCAAAAAAACCAAAAGATGATTACCATTTTGAAGTGTTCAACTTCGTTCCCTGTAGTATATGTGGCAACAATCAACTCTGCAAATCCATTTGCAAAACAATACCAAGCAATAAACCAAAGAAAAAACCAACCATAAAACCCACAAACAAACCACCCACCAAAACCACAAACAAAAGAGACTCAAAAACACTAGCCAAAACACTGAAAAAAGAAACCACCATCAACCCAACAAAAAAACCAACCCCCAAGACCACAGAAAGAGACACCAGCACCCCACAATTCACTGTGCTCGACACAACCACATCAAAACACACAGAAAGAGACACCAGCACCTCACAATCCATTGTGCTAGACACAACCACTTCAAAACACACAATCCAACAGCAATCCCTCCACTCAACCACCCCCGAAAACACACCCAACTCCACACAAACACCCACAGCATCCGAGCCCTCCACATCAAATTCC
>KF826825-G-B-Mexico-2004
CTTACTCAAGTCTCACCAGAAAGGGTTAGCCCATCCAAACAACCCACAACCACACCACCAATCCACACAAACTCAGCCACAATATCACCTAATACAAAATCAGAAACACACCATACAACAGCACAAACCAAAGGCAGAACCACCACTCCAACACAGAACAACAAGCCAAGCACAAAACCACGTCCAAAAAATCCACCAAAAAAACCAAAAGATGATTACCATTTTGAAGTGTTCAACTTCGTTCCCTGTAGTATATGTGGCAACAATCAACTCTGCAAATCCATCTGCAAAACAATACCAAGCAACAAACCAAAGAAAAAACCAACCACAAAACCCACAAACAAACCGCTCACCAAAACCACAAACAAAAGAGACCCAAAAACACTAGCCAAAACACTGAAAAAAGAAACCACCATCAACCCAACAAAAAAACCAACCCCCAAGACCACAGAAAGAGACACCAGCACCCCACAATCCACTGTGCTCGACACAACCACATCAAAACACACAGAAAGAGACACCAGCACCTCACAATCCATTGTGCTCGACACAACCACATCAAAACACACAATCCAACAGCAATCCCTCTACTCAACCACCCCCGAAAACACACCCAACTCCACACAAACACCCACAGCATCCGAGCCCTCCACATCAAATTCC
>R93-176-GB-TWN-2004
CTTACTCAAGTCTCACCAGAAAGGGTTAGCCCATCCAAACAACCCACAACCACACCACCAATCCACACAAACTCAGCCACAATATCACCTAATACAAAATCAGAAACACACCATACAACAGCACAAACCAAAGGCAGAACCACCACTCCAACACAGAACAACAAGCCAAGCACAAAACCACGTCCAAAAAATCCACCAAAAAAACCAAAAGATGATTACCATTTTGAAGTGTTCAACTTCGTTCCCTGTAGTATATGTGGCAACAATCAACTCTGCAAATCCATTTGCAAAACAATACCAAGCAATAAACCAAAGAAAAAACCAACCATAAAACCCACAAACAAACCACCCACCAAAACCACAAACAAAAGAGACCCAAAAACACTAGCCAAAACACTGAAAAAAGAAACTACCATCAACCCAACAAAAAAACCAACCCCCAAGACCACAGAAAGAGACACCAGCACCCCACAATCCACTGTGCTCGACACAACCACATCAAAACACACAGAAAGAGACACCAGCACCCCACAATCCACTGTGCTCGACAAAACCACATCAAAACACACAATCCAACAGCAATCCCTCCACTCAACCACCCCCGAAAACACACCCAACTCCACACAAACACCTACAGCATCCGAGCCCTCCACATCAAACTCC
>JX576758-G-B13-Netherlands-2005
CTTACTCAAGTCTCACCAGAAAGGGTTAGCCCATCCAAACAACCCACAACCACACCACCAATCCACACAAACTCAGCCACAATATCACCTAATACAAAATCAGAAACACACCATGCAACAGCACAAACCAAAGGCAGAACCACCACTCCAACACAGAACAACAAGCCAAGCACAAAACCACGTCCAAAAAATCCACCAAAAAAACCAAAAGATGATTACCATTTTGAAGTGTTCAACTTCGTTCCCTGTAGTATATGTGGCAACAATCAACTCTGCAAATCCATTTGCAAAACAATACCAAGCAATAAACCAAAGAAAAAACCAACCACAAAACCCACAAACAAACCACCCACCAAAACCACAAACAAAAGAGACCCAAAAACACCAGCCAAAACACTGAAAAAAGAAACCACCATCAACCCAACAAAAAAACCAACCCTCAAGACCACAGAAAGAGACACCAGCACCCCACAATCCACCGTGCTCGACACAACCACATCAAAACACACAGAAAGAGACACCAGCACCTCACAATCCACTGTGCTCAACACAACCACATCAAAACACACAATCCAACAGCAATCCCTCTACTCAACCACCCCCGATAACACACCCAACTCCACACAAACACCCACAGCATCCGAGCCCTCCACATCAAATTCC
>KF826829-G-B-Mexico-2005
CTTACTCAAGTCTCACCAGAAAGGGTTAGCCCATCCAAACAACCCACAACCACACCACCAATCCACACAAACTCAGCCACAATATCACCTAATACAAAATCAGAAACACACCATACAACAGCACAAACCAAAGGCAGAACCACCACTCCAACACAGAACAACAAACCAAGCACAAAACCACGTCCAAAAAATCCACCAAAAAAACCAAAAGATGATTACCATTTTGAAGTGTTCAACTTCGTTCCCTGTAGTATATGTGGCAACAACCAACTCTGCAAATCCATTTGCAAAACAATACCAAGCAATAAACCAAAGAAAAAACCAACCATAAAACCCACAAACAAACCACCCACTAAAACCACAAACAAAAGAGACCCAAAAACACTAGCCAAAACACTGAAAAAAGAAACCACCATCAACCCAACAAAAAAACCAACCCCCAAGACCACAGGAAGAGACACCAGTACCCCACAATCCACTGTGCTCGACACAACCACATCAAAACACACAGAAAGAGACACCAGCACCTCACAATCCATTGTGCTAGACACAACCACATCAAAACACACAATCCAACAGCAATCCCTCCACTCAACCACCCCCGAAAACACACCCAACTCCACACAAACACTCACAGCATCCGAGCCCTCCACATCAAATTCC
